# Supplementary material for: Antioxidant treatment ameliorates prefrontal hypomyelination and cognitive deficits in a rat model of schizophrenia
Source: Neuropsychopharmacology. 2021 Feb 9;46(6):1161–71. doi: 10.1038/s41386-021-00964-0 (PMC8115238; doi:10.1038/s41386-021-00964-0)
Supplement: Supplementary file 2 — Supplementary Dataset [file 41386_2021_964_MOESM2_ESM.xlsx]

## Sheet: old animals new anaylisi sept 2
APO-UNSUS	APO-SUS	fold change	Direction	p-value	adj. p-value	Gene Identifier	Other ID	Gene Name
4.80763	0.043982	109.31	Down	0	0	Igh-1a	299352	Immunoglobulin heavy chain 1a (serum IgG2a)
1.50654	0.021991	68.51	Down	0	0	690499	690499	rCG64263-like
1.3293	0.021991	60.45	Down	0	0	100361105	100361105	Igh protein-like
0.022155	1.05557	47.64	Up	2.87548e-14	6.15352e-12	RGD1565203	363523	Similar to ESO3 protein
0.022155	0.769685	34.74	Up	1.95061e-10	2.72935e-08	Iqch	300776	IQ motif containing H
0.022155	0.505793	22.83	Up	6.3792e-07	3.97843e-05	RGD1561074	300884	Similar to tripartite motif-containing 43
0.465254	0.021991	21.16	Down	2.08897e-06	0.000113428	Ido2	681319	Indoleamine 2,3-dioxygenase 2
0.08862	1.51738	17.12	Up	1.11022e-16	2.95536e-14	363838	363838	olfactory receptor 1571
1.48438	0.087964	16.87	Down	1.11022e-16	2.95536e-14	RGD1564941	364538	Similar to ankyrin repeat domain 26
0.731114	0.043982	16.62	Down	7.43023e-09	7.54358e-07	RGD1559862	499189	Similar to hypothetical protein from EUROIMAGE 384293
0.35448	0.021991	16.12	Down	6.09708e-05	0.00190124	100362099	100362099	small nuclear ribonucleoprotein polypeptide E-like
0.022155	0.351856	15.88	Up	6.85885e-05	0.00209099	Zbp1	171091	Z-DNA binding protein 1
0.332325	0.021991	15.11	Down	0.000119308	0.00330893	Kmo	59113	Kynurenine 3-monooxygenase (kynurenine 3-hydroxylase)
0.31017	0.021991	14.1	Down	0.000233123	0.00572396	Wisp1	65154	WNT1 inducible signaling pathway protein 1
0.31017	0.021991	14.1	Down	0.000233123	0.00572396	Olr1523	404962	Olfactory receptor 1523
0.288015	0.021991	13.1	Down	0.000454773	0.00960967	LOC680899	680899	Hypothetical protein LOC680899
0.022155	0.285883	12.9	Up	0.00050038	0.0103824	100359643	100359643	mCG58586-like
0.708959	8.88436	12.53	Up	0	0	Spag6	360747	Sperm associated antigen 6
0.531719	0.043982	12.09	Down	2.58056e-06	0.000135962	RGD1563154	296788	Similar to cadherin EGF LAG seven-pass G-type receptor 2
0.26586	0.021991	12.09	Down	0.000885535	0.0158438	298233	298233	similar to zinc finger protein 352
0.26586	0.021991	12.09	Down	0.000885535	0.0158438	690536	690536	similar to spermatogenesis associated glutamate (E)-rich protein 4d
0.022155	0.263892	11.91	Up	0.000967179	0.0168623	RGD1310784	291441	Similar to RIKEN cDNA 2810433K01
0.022155	0.263892	11.91	Up	0.000967179	0.0168623	688963	688963	similar to NADH dehydrogenase (ubiquinone) 1 beta subcomplex, 4, 15kDa
0.022155	0.263892	11.91	Up	0.000967179	0.0168623	295189	295189	similar to Farnesyl pyrophosphate synthetase (FPP synthetase)
0.509564	0.043982	11.59	Down	4.90191e-06	0.000237248	Bin2a	494244	Beta-galactosidase-like protein
0.487409	0.043982	11.08	Down	9.29137e-06	0.000413059	Kif11	171304	Kinesin family member 11
0.243705	0.021991	11.08	Down	0.00172069	0.0255846	Pkp3	293619	Plakophilin 3
0.243705	0.021991	11.08	Down	0.00172069	0.0255846	Nr5a1	83826	Nuclear receptor subfamily 5, group A, member 1
0.243705	0.021991	11.08	Down	0.00172069	0.0255846	Tnfrsf17	287034	Tumor necrosis factor receptor superfamily, member 17
0.04431	0.483802	10.92	Up	1.08552e-05	0.00046715	Flg	24641	Filaggrin
0.022155	0.241901	10.92	Up	0.00186554	0.0270571	Rshl3	309767	Radial spokehead-like 3
0.04431	0.461811	10.42	Up	2.03769e-05	0.000794262	LOC685157	685157	Similar to paired immunoglobin-like type 2 receptor beta
0.04431	0.461811	10.42	Up	2.03769e-05	0.000794262	Ptgds2	58962	Prostaglandin D2 synthase 2, hematopoietic
0.443099	0.043982	10.07	Down	3.31426e-05	0.00116495	Chek2	114212	CHK2 checkpoint homolog (S. pombe)
0.22155	0.021991	10.07	Down	0.00333542	0.0419146	Slc2a2	25351	Solute carrier family 2 (facilitated glucose transporter), member 2
0.22155	0.021991	10.07	Down	0.00333542	0.0419146	Dazl	680486	Deleted in azoospermia-like
0.22155	0.021991	10.07	Down	0.00333542	0.0419146	Galr3	29235	Galanin receptor 3
0.22155	0.021991	10.07	Down	0.00333542	0.0419146	RGD1565378	360565	Similar to novel protein
0.08862	0.87964	9.93	Up	5.7362e-09	5.96236e-07	361869	361869	similar to Rpl17 protein
0.022155	0.21991	9.93	Up	0.00358966	0.0441555	362888	362888	RGD1564122
0.022155	0.21991	9.93	Up	0.00358966	0.0441555	Cldn22	306454	Claudin 22
0.022155	0.21991	9.93	Up	0.00358966	0.0441555	100359805	100359805	Sperm motility kinase Y-like
0.022155	0.21991	9.93	Up	0.00358966	0.0441555	680430	680430	similar to germinal histone H4 gene
0.022155	0.21991	9.93	Up	0.00358966	0.0441555	Pcsk9	298296	Proprotein convertase subtilisin/kexin type 9
0.022155	0.21991	9.93	Up	0.00358966	0.0441555	Atp8b4	311396	ATPase, class I, type 8B, member 4
0.420944	0.043982	9.57	Down	6.23439e-05	0.00193301	Tekt4	302991	Tektin 4
0.797579	0.087964	9.07	Down	5.08684e-08	4.0085e-06	Cdh1	83502	Cadherin 1
0.398789	0.043982	9.07	Down	0.000116921	0.00326363	LOC689257	689257	Similar to G protein-coupled receptor 133
0.398789	0.043982	9.07	Down	0.000116921	0.00326363	Olr200	293340	Olfactory receptor 200
0.398789	0.043982	9.07	Down	0.000116921	0.00326363	Lrrc18	306278	Leucine rich repeat containing 18
0.398789	0.043982	9.07	Down	0.000116921	0.00326363	Slc43a1	311168	Solute carrier family 43, member 1
0.04431	0.395838	8.93	Up	0.000132634	0.00361891	100362843	100362843	hypothetical protein LOC100362843
0.376635	0.043982	8.56	Down	0.000218553	0.00546302	Cdc6	360621	Cell division cycle 6 homolog (S. cerevisiae)
0.35448	0.043982	8.06	Down	0.000407041	0.00883189	Gprc5d	500349	G protein-coupled receptor, family C, group 5, member D
0.35448	0.043982	8.06	Down	0.000407041	0.00883189	Lbp	29469	Lipopolysaccharide binding protein
0.35448	0.043982	8.06	Down	0.000407041	0.00883189	Otop3	287821	Otopetrin 3
0.35448	0.043982	8.06	Down	0.000407041	0.00883189	RGD1560492	361039	Similar to leishmanolysin-like (metallopeptidase M8 family)
6.26986	0.791676	7.92	Down	0	0	309627	309627	RT1 class I, locus A3
0.31017	0.043982	7.05	Down	0.00139422	0.0223034	Dpep2	291984	Dipeptidase 2
0.31017	0.043982	7.05	Down	0.00139422	0.0223034	RGD1560859	500243	Similar to 2300003P22Rik protein
0.31017	0.043982	7.05	Down	0.00139422	0.0223034	Epb4.2	362202	Erythrocyte protein band 4.2
0.04431	0.307874	6.95	Up	0.00153582	0.0235917	RGD1562059	361993	Similar to RIKEN cDNA 1110038F21
0.04431	0.307874	6.95	Up	0.00153582	0.0235917	RGD1562638	290818	Similar to MAP/microtubule affinity-regulating kinase 3
0.04431	0.307874	6.95	Up	0.00153582	0.0235917	Clcf1	365395	Cardiotrophin-like cytokine factor 1
0.04431	0.307874	6.95	Up	0.00153582	0.0235917	Rnase13	497194	Ribonuclease, RNase A family, 13 (non-active)
0.04431	0.307874	6.95	Up	0.00153582	0.0235917	303056	303056	ATPase, class V, type 10B
0.04431	0.307874	6.95	Up	0.00153582	0.0235917	685844	685844	SH2 domain protein 1B2
0.598184	0.087964	6.8	Down	1.11429e-05	0.000475981	Ctla4	63835	Cytotoxic T-lymphocyte-associated protein 4
0.576029	0.087964	6.55	Down	1.99694e-05	0.000782572	LOC689303	689303	Similar to vitamin A-deficient testicular protein 11-like
0.08862	0.571766	6.45	Up	2.371e-05	0.0008954	Veph1	361954	Ventricular zone expressed PH domain homolog 1 (zebrafish)
0.04431	0.285883	6.45	Up	0.00280114	0.0368778	685940	685940	sterile alpha motif domain containing 3
0.13293	0.835658	6.29	Up	3.9701e-07	2.5488e-05	Mogat2	681211	Monoacylglycerol O-acyltransferase 2
1.3293	0.21991	6.04	Down	2.54389e-10	3.44895e-08	Cxcl13	498335	Chemokine (C-X-C motif) ligand 13
0.531719	0.087964	6.04	Down	6.33864e-05	0.00195977	Il1rn	60582	Interleukin 1 receptor antagonist
0.26586	0.043982	6.04	Down	0.00467943	0.052979	100359636	100359636	ribosomal protein L35a-like
0.26586	0.043982	6.04	Down	0.00467943	0.052979	367181	367181	similar to cysteine sulfinic acid decarboxylase
0.26586	0.043982	6.04	Down	0.00467943	0.052979	Upk1a	365227	Uroplakin 1A
0.04431	0.263892	5.96	Up	0.00507991	0.0561723	LOC690226	690226	Similar to dehydrogenase/reductase (SDR family) member 7
0.04431	0.263892	5.96	Up	0.00507991	0.0561723	Pou2af1	690528	POU class 2 associating factor 1
0.04431	0.263892	5.96	Up	0.00507991	0.0561723	Tppp2	498497	Tubulin polymerization-promoting protein family member 2
3.01308	17.5048	5.81	Up	0	0	365613	365613	hypothetical gene supported by X60212
0.620339	0.109955	5.64	Down	2.39351e-05	0.00090234	RGD1559954	304353	Similar to family with sequence similarity 55, member C
0.110775	0.615748	5.56	Up	2.86456e-05	0.00103916	Gdf9	59304	Growth differentiation factor 9
0.243705	0.043982	5.54	Down	0.00849294	0.0814542	Clca3	308015	Chloride channel calcium activated 3
0.243705	0.043982	5.54	Down	0.00849294	0.0814542	Hist1h1b	680522	Histone cluster 1, H1b
0.243705	0.043982	5.54	Down	0.00849294	0.0814542	Gsbs	266705	G substrate
0.08862	0.483802	5.46	Up	0.00022794	0.00564112	679839	679839	similar to CG13585-PA, isoform A
0.04431	0.241901	5.46	Up	0.00915289	0.0862648	Sh3rf2	307472	SH3 domain containing ring finger 2
0.04431	0.241901	5.46	Up	0.00915289	0.0862648	689876	689876	similar to butyrophilin-like 8
0.35448	0.065973	5.37	Down	0.00168704	0.0252917	Cxcl10	245920	Chemokine (C-X-C motif) ligand 10
0.775424	0.153937	5.04	Down	5.70173e-06	0.000268807	LOC689316	689316	Hypothetical protein LOC689316
0.443099	0.087964	5.04	Down	0.000604095	0.0118902	Ccrl2	316019	Chemokine (C-C motif) receptor-like 2
0.443099	0.087964	5.04	Down	0.000604095	0.0118902	100361588	100361588	F-box and WD repeat domain containing 7-like
0.443099	0.087964	5.04	Down	0.000604095	0.0118902	689568	689568	similar to 60S ribosomal protein L29 (P23)
0.443099	0.087964	5.04	Down	0.000604095	0.0118902	Nts	299757	Neurotensin
0.443099	0.087964	5.04	Down	0.000604095	0.0118902	Fam110c	500638	Family with sequence similarity 110, member C
0.22155	0.043982	5.04	Down	0.0152994	0.121571	Batf	299206	Basic leucine zipper transcription factor, ATF-like
0.22155	0.043982	5.04	Down	0.0152994	0.121571	100362827	100362827	high-mobility group nucleosomal binding domain 2-like
0.22155	0.043982	5.04	Down	0.0152994	0.121571	302083	302083	RGD1562660
0.22155	0.043982	5.04	Down	0.0152994	0.121571	367149	367149	similar to BAX protein, cytoplasmic isoform delta
0.22155	0.043982	5.04	Down	0.0152994	0.121571	Clec12b	502900	C-type lectin domain family 12, member B
0.22155	0.043982	5.04	Down	0.0152994	0.121571	RGD1562785	296836	Similar to hypothetical protein 4932412H11
0.22155	0.043982	5.04	Down	0.0152994	0.121571	Olr1387	287241	Olfactory receptor 1387
0.22155	0.043982	5.04	Down	0.0152994	0.121571	Trib3	246273	Tribbles homolog 3 (Drosophila)
0.22155	0.043982	5.04	Down	0.0152994	0.121571	680073	680073	similar to globin inducing factor, fetal
0.22155	0.043982	5.04	Down	0.0152994	0.121571	Avp	24221	Arginine vasopressin
0.22155	0.043982	5.04	Down	0.0152994	0.121571	Cd5l	310693	Cd5 molecule-like
0.22155	0.043982	5.04	Down	0.0152994	0.121571	RGD1564620	365962	Similar to hypothetical protein MGC34032
0.22155	0.043982	5.04	Down	0.0152994	0.121571	Lad1	313325	Ladinin 1
0.22155	0.043982	5.04	Down	0.0152994	0.121571	Msln	60333	Mesothelin
0.22155	0.043982	5.04	Down	0.0152994	0.121571	RGD1310778	288272	Similar to Putative protein C21orf45
0.08862	0.43982	4.96	Up	0.000686443	0.0130856	Rergl	500356	RERG/RAS-like
0.04431	0.21991	4.96	Up	0.016369	0.126748	RGD1304770	309810	Similar to Na+ dependent glucose transporter 1
0.04431	0.21991	4.96	Up	0.016369	0.126748	Gpihbp1	300027	Glycosylphosphatidylinositol anchored high density lipoprotein binding protein 1
0.04431	0.21991	4.96	Up	0.016369	0.126748	C4bpa	24235	Complement component 4 binding protein, alpha
0.04431	0.21991	4.96	Up	0.016369	0.126748	Myl1	56781	Myosin, light polypeptide 1
0.04431	0.21991	4.96	Up	0.016369	0.126748	Chst13	500257	Carbohydrate (chondroitin 4) sulfotransferase 13
0.04431	0.21991	4.96	Up	0.016369	0.126748	Fam64a	360559	Family with sequence similarity 64, member A
0.04431	0.21991	4.96	Up	0.016369	0.126748	Igf2bp3	312320	Insulin-like growth factor 2 mRNA binding protein 3
0.04431	0.21991	4.96	Up	0.016369	0.126748	100359562	100359562	hypothetical protein LOC100359562
0.420944	0.087964	4.79	Down	0.00104685	0.0178799	Spag6l	291340	Sperm associated antigen 6-like
4.14298	19.528	4.71	Up	0	0	Vwa3a	293449	Von Willebrand factor A domain containing 3A
0.08862	0.417829	4.71	Up	0.00118092	0.0196622	691554	691554	similar to paired-Ig-like receptor A6 isoform a
0.31017	0.065973	4.7	Down	0.00521025	0.0572079	Ldb3	498587	LIM domain binding 3
0.066465	0.307874	4.63	Up	0.00570389	0.0608824	689056	689056	similar to general transcription factor IIH, polypeptide 5
9.70388	2.11114	4.6	Down	0	0	Ghdc	303542	GH3 domain containing
0.110775	0.505793	4.57	Up	0.000427825	0.00919151	685438	685438	similar to paired immunoglobin-like type 2 receptor beta
0.398789	0.087964	4.53	Down	0.00180237	0.0264191	Tcfap2a	306862	Transcription factor AP-2, alpha
0.398789	0.087964	4.53	Down	0.00180237	0.0264191	LOC498330	498330	Similar to hypothetical protein MGC26744
0.08862	0.395838	4.47	Up	0.00201849	0.0287947	Lrrc50	361419	Leucine rich repeat containing 50
0.288015	0.065973	4.37	Down	0.009051	0.0855471	Hs3st3a1	363618	Heparan sulfate (glucosamine) 3-O-sulfotransferase 3A1
0.930509	0.21991	4.23	Down	3.70379e-06	0.00018816	288346	288346	similar to SET domain-containing protein
0.17724	0.747694	4.22	Up	3.48858e-05	0.00121256	302583	302583	forkhead box R2
0.08862	0.373847	4.22	Up	0.00342581	0.0427795	Fga	361969	Fibrinogen alpha chain
0.08862	0.373847	4.22	Up	0.00342581	0.0427795	Colq	29755	Collagen-like tail subunit (single strand of homotrimer) of asymmetric acetylcholinesterase
0.553874	0.131946	4.2	Down	0.000374684	0.0083455	Tinag	300846	Tubulointerstitial nephritis antigen
0.731114	0.175928	4.16	Down	4.73339e-05	0.00156784	100359690	100359690	hypothetical protein LOC100359690
0.35448	0.087964	4.03	Down	0.00522691	0.0572468	Itga10	310683	Integrin, alpha 10
0.35448	0.087964	4.03	Down	0.00522691	0.0572468	LOC685699	685699	Hypothetical protein LOC685699
0.35448	0.087964	4.03	Down	0.00522691	0.0572468	Kcnk5	364241	Potassium channel, subfamily K, member 5
0.199395	0.791676	3.97	Up	3.45942e-05	0.00120434	24977	24977	RT1 class Ib, locus Cl
0.13293	0.527784	3.97	Up	0.000722139	0.0135304	Corin	289596	Corin, serine peptidase
0.13293	0.527784	3.97	Up	0.000722139	0.0135304	Glis1	298732	GLIS family zinc finger 1
0.08862	0.351856	3.97	Up	0.0057695	0.0613427	Slc30a8	299903	Solute carrier family 30 (zinc transporter), member 8
0.08862	0.351856	3.97	Up	0.0057695	0.0613427	Nyx	302516	Nyctalopin
0.066465	0.263892	3.97	Up	0.0168139	0.128913	Anxa9	689830	Annexin A9
0.066465	0.263892	3.97	Up	0.0168139	0.128913	Btg4	315650	B-cell translocation gene 4
0.066465	0.263892	3.97	Up	0.0168139	0.128913	Tcp11	309641	T-complex protein 11
0.066465	0.263892	3.97	Up	0.0168139	0.128913	500403	500403	similar to pre-mRNA splicing factor-like
11.3433	2.85883	3.97	Down	0	0	Prss12	85266	Protease, serine, 12 neurotrypsin (motopsin)
0.199395	0.769685	3.86	Up	5.63917e-05	0.00179959	LOC287167	287167	Globin, alpha
0.841889	0.21991	3.83	Down	2.69206e-05	0.000989263	501876	501876	similar to large subunit ribosomal protein L36a
0.664649	0.175928	3.78	Down	0.000211112	0.00530894	RGD1565672	500870	Similar to MDM2 Binding protein
0.332325	0.087964	3.78	Down	0.00879125	0.0836875	Cyp2d5	286963	Cytochrome P450, family 2, subfamily d, polypeptide 5
0.08862	0.329865	3.72	Up	0.00963416	0.0892508	Fam159b	499520	Family with sequence similarity 159, member B
0.487409	0.131946	3.69	Down	0.00170849	0.0254559	Cetn1	84592	Centrin 1
0.487409	0.131946	3.69	Down	0.00170849	0.0254559	F2rl2	29636	Coagulation factor II (thrombin) receptor-like 2
0.487409	0.131946	3.69	Down	0.00170849	0.0254559	Kif18b	303575	Kinesin family member 18B
0.066465	0.241901	3.64	Up	0.028449	0.183832	497912	497912	similar to butyrophilin related 1
0.066465	0.241901	3.64	Up	0.028449	0.183832	Mef2b	498607	Myocyte enhancer factor 2B
0.553874	0.153937	3.6	Down	0.000974703	0.0169528	Gk5	367146	Glycerol kinase 5 (putative)
0.553874	0.153937	3.6	Down	0.000974703	0.0169528	Ccl11	29397	Chemokine (C-C motif) ligand 11
0.22155	0.791676	3.57	Up	8.66627e-05	0.00253916	Apoa5	140638	Apolipoprotein A-V
0.110775	0.395838	3.57	Up	0.00551125	0.0594004	100361997	100361997	epithelial cell transforming sequence 2 oncogene-like
0.110775	0.395838	3.57	Up	0.00551125	0.0594004	Mnd1	295160	Meiotic nuclear divisions 1 homolog (S. cerevisiae)
0.155085	0.549775	3.54	Up	0.00112625	0.0189106	E2f7	314818	E2F transcription factor 7
0.620339	0.175928	3.53	Down	0.000556293	0.0112433	Tshr	25360	Thyroid stimulating hormone receptor
0.465254	0.131946	3.53	Down	0.00279357	0.0368003	Mafa	366949	V-maf musculoaponeurotic fibrosarcoma oncogene homolog A (avian)
0.31017	0.087964	3.53	Down	0.0146472	0.118687	LOC690079	690079	Hypothetical protein LOC690079
0.31017	0.087964	3.53	Down	0.0146472	0.118687	Hils1	690026	Histone linker H1 domain, spermatid-specific 1
0.31017	0.087964	3.53	Down	0.0146472	0.118687	Sptlc3	296188	Serine palmitoyltransferase, long chain base subunit 3
0.31017	0.087964	3.53	Down	0.0146472	0.118687	RGD1305347	362576	Similar to RIKEN cDNA 2610528J11
0.31017	0.087964	3.53	Down	0.0146472	0.118687	683212	683212	similar to keratin complex 1, acidic, gene 18
0.13293	0.461811	3.47	Up	0.00315645	0.0402447	Il17re	362417	Interleukin 17 receptor E
0.08862	0.307874	3.47	Up	0.0159368	0.124826	Cpne2	291861	Copine II
0.531719	0.153937	3.45	Down	0.0015791	0.024087	Il1rl1	25556	Interleukin 1 receptor-like 1
0.753269	0.21991	3.43	Down	0.000181708	0.00469387	Tmem30b	314224	Transmembrane protein 30B
0.376635	0.109955	3.43	Down	0.00812511	0.0787208	Tat	24813	Tyrosine aminotransferase
10.3907	3.03476	3.42	Down	0	0	Acsm3	24763	Acyl-CoA synthetase medium-chain family member 3
0.31017	1.05557	3.4	Up	1.0258e-05	0.000446355	Pla2g2d	298579	Phospholipase A2, group IID
0.155085	0.527784	3.4	Up	0.00181148	0.026502	501512	501512	similar to RIKEN cDNA 4930578C19
0.598184	0.175928	3.4	Down	0.000894645	0.0159545	Casp12	156117	Caspase 12
1.04128	0.307874	3.38	Down	1.24643e-05	0.00052634	Clec5a	679787	C-type lectin domain family 5, member A
0.22155	0.747694	3.37	Up	0.000219679	0.00546464	Ppp1r3b	192280	Protein phosphatase 1, regulatory (inhibitor) subunit 3B
0.288015	0.967604	3.36	Up	2.75644e-05	0.00100783	Punc	315759	Putative neuronal cell adhesion molecule
0.443099	0.131946	3.36	Down	0.00453182	0.0519541	Slamf9	289235	SLAM family member 9
0.22155	0.065973	3.36	Down	0.0447324	0.244277	Otor	366206	Otoraplin
0.22155	0.065973	3.36	Down	0.0447324	0.244277	LOC687707	687707	Hypothetical protein LOC687707
0.17724	0.593757	3.35	Up	0.00104193	0.0178099	Klhl30	316624	Kelch-like 30 (Drosophila)
0.17724	0.593757	3.35	Up	0.00104193	0.0178099	100363420	100363420	rCG65881-like
0.066465	0.21991	3.31	Up	0.0475818	0.250905	685262	685262	similar to paired immunoglobin-like type 2 receptor beta
0.576029	0.175928	3.27	Down	0.00142918	0.0226058	Kif4	84393	Kinesin family member 4
0.576029	0.175928	3.27	Down	0.00142918	0.0226058	Cenpf	257649	Centromere protein F
0.288015	0.087964	3.27	Down	0.0241492	0.164831	Cd22	308501	CD22 molecule
0.288015	0.087964	3.27	Down	0.0241492	0.164831	LOC680663	680663	Hypothetical protein LOC680663
0.288015	0.087964	3.27	Down	0.0241492	0.164831	RGD1565820	364029	Similar to novel protein
0.288015	0.087964	3.27	Down	0.0241492	0.164831	Lat2	317676	Linker for activation of T cells family, member 2
0.155085	0.505793	3.26	Up	0.00289258	0.0376501	Alx4	296511	Aristaless-like homeobox 4
0.642494	0.197919	3.25	Down	0.000807055	0.0146926	Pla2g3	289733	Phospholipase A2, group III
0.708959	0.21991	3.22	Down	0.000457121	0.00963131	Mrga10	252960	Nuclear receptor MrgA10 RF-amide G protein-coupled receptor
0.35448	0.109955	3.22	Down	0.0132048	0.110604	RGD1310262	304650	Hypothetical LOC304650
0.35448	0.109955	3.22	Down	0.0132048	0.110604	300718	300718	SH2 domain containing 7
0.22155	0.703712	3.18	Up	0.000544698	0.0110602	Olr1386	287237	Olfactory receptor 1386
0.110775	0.351856	3.18	Up	0.0144852	0.117934	RGD1560658	306891	Similar to serine (or cysteine) proteinase inhibitor, clade B, member 1b
0.110775	0.351856	3.18	Up	0.0144852	0.117934	Allc	246758	Allantoicase
0.110775	0.351856	3.18	Up	0.0144852	0.117934	Fstl3	114031	Follistatin-like 3 (secreted glycoprotein)
0.487409	0.153937	3.17	Down	0.00405322	0.0481782	RGD1563444	500577	Similar to RIKEN cDNA 2900090M10
1.10775	0.351856	3.15	Down	1.57904e-05	0.000646666	502308	502308	Ly6/Plaur domain containing 5
0.620339	0.197919	3.13	Down	0.0012738	0.0207961	406226	406226	keratin 77
0.155085	0.483802	3.12	Up	0.00458324	0.0523379	LOC690180	690180	Hypothetical protein LOC690180
0.26586	0.813667	3.06	Up	0.000281345	0.00666797	298159	298159	DDB1 and CUL4 associated factor 12-like 2
1.94964	0.637739	3.06	Down	1.89226e-08	1.73548e-06	Nmb	499194	Neuromedin B
4.43099	1.45141	3.05	Down	0	0	LOC362863	362863	First gene upstream of Nt5dc3
0.797579	0.263892	3.02	Down	0.00035851	0.00807591	Ly86	291359	Lymphocyte antigen 86
0.398789	0.131946	3.02	Down	0.0116167	0.101712	Slc27a6	291582	Solute carrier family 27 (fatty acid transporter), member 6
0.332325	0.109955	3.02	Down	0.0212394	0.15248	LOC500148	500148	Similar to 40S ribosomal protein S7 (S8)
0.332325	0.109955	3.02	Down	0.0212394	0.15248	Nrg4	690919	Neuregulin 4
0.26586	0.087964	3.02	Down	0.0393513	0.225746	Fat2	65048	FAT tumor suppressor homolog 2 (Drosophila)
0.26586	0.087964	3.02	Down	0.0393513	0.225746	Tmem102	497937	Transmembrane protein 102
0.26586	0.087964	3.02	Down	0.0393513	0.225746	Pld6	287366	Phospholipase D family, member 6
1.97179	5.91558	3	Up	0	0	RGD1303232	309381	Phytn_dehydro and Pyr_redox domain containing protein RGD1303232
0.398789	1.18751	2.98	Up	1.63735e-05	0.000668041	Ms4a6b	293749	Membrane-spanning 4-domains, subfamily A, member 6B
0.17724	0.527784	2.98	Up	0.00406723	0.0482498	Nxnl1	306342	Nucleoredoxin-like 1
0.17724	0.527784	2.98	Up	0.00406723	0.0482498	Cox6a2	25278	Cytochrome c oxidase, subunit VIa, polypeptide 2
0.155085	0.461811	2.98	Up	0.00720211	0.0723459	295333	295333	DENN/MADD domain containing 2C
0.155085	0.461811	2.98	Up	0.00720211	0.0723459	RGD1560386	294521	Similar to novel protein
0.13293	0.395838	2.98	Up	0.0128462	0.108769	100359752	100359752	hypothetical protein LOC100359752
0.13293	0.395838	2.98	Up	0.0128462	0.108769	Padi3	29520	Peptidyl arginine deiminase, type III
0.110775	0.329865	2.98	Up	0.0231333	0.160786	Vom2r44	266778	Vomeronasal 2 receptor 44
0.110775	0.329865	2.98	Up	0.0231333	0.160786	RGD1560775	501031	Similar to RIKEN cDNA 4930579C12 gene
0.110775	0.329865	2.98	Up	0.0231333	0.160786	Gnrh1	25194	Gonadotropin-releasing hormone 1 (luteinizing-releasing hormone)
0.08862	0.263892	2.98	Up	0.0422097	0.235114	290678	290678	similar to ribosomal protein S10
0.08862	0.263892	2.98	Up	0.0422097	0.235114	Rgn	25106	Regucalcin (senescence marker protein-30)
0.08862	0.263892	2.98	Up	0.0422097	0.235114	499368	499368	calcium homeostasis modulator 3
0.08862	0.263892	2.98	Up	0.0422097	0.235114	Gpr101	317608	G protein-coupled receptor 101
0.08862	0.263892	2.98	Up	0.0422097	0.235114	293832	293832	melanoma antigen family A, 10
0.08862	0.263892	2.98	Up	0.0422097	0.235114	Ptpn20	306281	Protein tyrosine phosphatase, non-receptor type 20
0.08862	0.263892	2.98	Up	0.0422097	0.235114	Tmc5	365360	Transmembrane channel-like 5
0.08862	0.263892	2.98	Up	0.0422097	0.235114	Irx3	307721	Iroquois homeobox 3
0.08862	0.263892	2.98	Up	0.0422097	0.235114	Drd4	25432	Dopamine receptor D4
0.08862	0.263892	2.98	Up	0.0422097	0.235114	Kif18a	362186	Kinesin family member 18A
0.08862	0.263892	2.98	Up	0.0422097	0.235114	Ccnb2	363088	Cyclin B2
0.908354	0.307874	2.95	Down	0.000178261	0.00461576	Smoc2	292401	SPARC related modular calcium binding 2
1.28499	3.73847	2.91	Up	5.21805e-14	1.07452e-11	Slc25a34	298606	Solute carrier family 25, member 34
3.03523	1.05557	2.88	Down	1.68482e-11	2.72417e-09	RGD1565493	500853	Similar to DKFZP434I092 protein
0.686804	1.9572	2.85	Up	7.97317e-08	6.06405e-06	Kcnip1	65023	Kv channel-interacting protein 1
0.332325	0.945613	2.85	Up	0.000193704	0.00493944	Ms4a6a	293750	Membrane-spanning 4-domains, subfamily A, member 6A
7.95364	2.79286	2.85	Down	0	0	Aph1b	300802	Anterior pharynx defective 1 homolog B (C. elegans)
1.88317	0.65973	2.85	Down	1.32992e-07	9.45589e-06	Cilp	315761	Cartilage intermediate layer protein, nucleotide pyrophosphohydrolase
0.686804	0.241901	2.84	Down	0.00150689	0.0233943	Cyp2d1	266684	Cytochrome P450, family 2, subfamily d, polypeptide 1
0.288015	0.813667	2.83	Up	0.000582393	0.0116308	RGD1565972	498693	Similar to hypothetical protein 4932411G14
0.620339	0.21991	2.82	Down	0.00268208	0.0358728	Fbxo36	363268	F-box protein 36
0.620339	0.21991	2.82	Down	0.00268208	0.0358728	290825	290825	similar to ribosomal protein L21
0.31017	0.109955	2.82	Down	0.0337758	0.204737	RGD1563746	303572	Similar to nuclear protein with a coiled coil-4 domain of bilaterial origin like (3L720)
14.7331	5.23386	2.81	Down	0	0	306478	306478	ATP synthase, H+ transporting, mitochondrial F0 complex, subunit d-like 1
0.13293	0.373847	2.81	Up	0.0201252	0.146832	100360849	100360849	hypothetical protein LOC100360849
0.110775	0.307874	2.78	Up	0.0365277	0.215261	100362912	100362912	rCG50645-like
0.110775	0.307874	2.78	Up	0.0365277	0.215261	252890	252890	Z39 small nucleolar RNA
0.110775	0.307874	2.78	Up	0.0365277	0.215261	Ctsw	293676	Cathepsin W
1.28499	0.461811	2.78	Down	1.88531e-05	0.000745518	Fank1	309071	Fibronectin type 3 and ankyrin repeat domains 1
1.28499	0.461811	2.78	Down	1.88531e-05	0.000745518	LOC691519	691519	Similar to ankyrin repeat domain 26
0.487409	0.175928	2.77	Down	0.0086276	0.0823796	Dsc2	291760	Desmocollin 2
0.487409	0.175928	2.77	Down	0.0086276	0.0823796	Lass3	499174	LAG1 homolog, ceramide synthase 3
0.420944	0.153937	2.73	Down	0.0156342	0.123464	679785	679785	similar to RIKEN cDNA 5031410I06
0.598184	0.21991	2.72	Down	0.00410075	0.0483844	Btk	367901	Bruton agammaglobulinemia tyrosine kinase
0.598184	0.21991	2.72	Down	0.00410075	0.0483844	Bnc1	365299	Basonuclin 1
0.243705	0.65973	2.71	Up	0.00268489	0.0358884	Usp18	312688	Ubiquitin specific peptidase 18
0.31017	0.835658	2.69	Up	0.000762426	0.0141275	Rab20	689377	RAB20, member RAS oncogene family
0.155085	0.417829	2.69	Up	0.017304	0.131653	Siglecg	292844	Sialic acid binding Ig-like lectin G
5.84891	2.17711	2.69	Down	0	0	368153	368153	RT1 class I, locus CE7
0.35448	0.131946	2.69	Down	0.0286063	0.184245	Akr7a3	26760	Aldo-keto reductase family 7, member A3 (aflatoxin aldehyde reductase)
0.35448	0.131946	2.69	Down	0.0286063	0.184245	Mcm5	291885	Minichromosome maintenance complex component 5
0.35448	0.131946	2.69	Down	0.0286063	0.184245	Gmfg	113940	Glia maturation factor, gamma
0.35448	0.131946	2.69	Down	0.0286063	0.184245	Zdhhc11	499000	Zinc finger, DHHC-type containing 11
0.35448	0.131946	2.69	Down	0.0286063	0.184245	Clec7a	502902	C-type lectin domain family 7, member a
0.35448	0.131946	2.69	Down	0.0286063	0.184245	314556	314556	similar to ribosomal protein S18
1.52869	0.571766	2.67	Down	5.93262e-06	0.000277891	Mtap	298227	Methylthioadenosine phosphorylase
0.642494	0.241901	2.66	Down	0.00348852	0.0433395	Melk	362510	Maternal embryonic leucine zipper kinase
0.642494	0.241901	2.66	Down	0.00348852	0.0433395	100363228	100363228	hypothetical LOC100363228
0.13293	0.351856	2.65	Up	0.0311881	0.194425	100359572	100359572	luteinizing hormone beta-like
0.13293	0.351856	2.65	Up	0.0311881	0.194425	Hmgb1-ps2	364704	High mobility group box 1, pseudogene 2
0.465254	0.175928	2.64	Down	0.0132355	0.110649	Insc	293166	Inscuteable homolog (Drosophila)
0.465254	0.175928	2.64	Down	0.0132355	0.110649	Il1rl2	171106	Interleukin 1 receptor-like 2
7.75424	2.94679	2.63	Down	0	0	292539	292539	similar to 60S ribosomal protein L17 (L23)
0.576029	0.21991	2.62	Down	0.00622043	0.0649042	Mei1	315162	Meiosis defective 1
0.576029	0.21991	2.62	Down	0.00622043	0.0649042	LOC56825	56825	Prochymosin
0.35448	0.923622	2.61	Up	0.000564839	0.011353	Ltc4s	114097	Leukotriene C4 synthase
1.37361	0.527784	2.6	Down	2.62972e-05	0.000972908	Slc35d3	308717	Solute carrier family 35, member D3
0.797579	0.307874	2.59	Down	0.00141702	0.0224788	Frk	79209	Fyn-related kinase
0.398789	0.153937	2.59	Down	0.0240399	0.164643	B3gnt6	292325	UDP-GlcNAc:betaGal beta-1,3-N-acetylglucosaminyltransferase 6 (core 3 synthase)
0.22155	0.571766	2.58	Up	0.00709961	0.0715798	100362504	100362504	up-regulated during skeletal muscle growth protein 5-like
0.731114	0.285883	2.56	Down	0.00249818	0.0340177	363993	363993	G protein-coupled receptor 25
0.155085	0.395838	2.55	Up	0.02642	0.175092	Tm4sf20	691066	Transmembrane 4 L six family member 20
0.155085	0.395838	2.55	Up	0.02642	0.175092	100359977	100359977	sialomucin core protein 24-like
0.155085	0.395838	2.55	Up	0.02642	0.175092	RGD1561285	303555	Similar to c114 SLIT-like testicular protein
0.487409	1.2315	2.53	Up	0.000103151	0.00293609	Chrnb3	171131	Cholinergic receptor, nicotinic, beta 3
0.531719	1.34145	2.52	Up	5.17251e-05	0.00167516	100360582	100360582	5,3-nucleotidase, cytosolic
0.775424	0.307874	2.52	Down	0.00210611	0.0296786	Dhrs9	170635	Dehydrogenase/reductase (SDR family) member 9
0.443099	0.175928	2.52	Down	0.0201059	0.146783	Apobec3f	315137	Apolipoprotein B mRNA editing enzyme, catalytic polypeptide-like 3F
0.443099	0.175928	2.52	Down	0.0201059	0.146783	Musk	81725	Muscle, skeletal, receptor tyrosine kinase
0.443099	0.175928	2.52	Down	0.0201059	0.146783	Gcnt3	286976	Glucosaminyl (N-acetyl) transferase 3, mucin type
12.7391	31.689	2.49	Up	0	0	Ifi27l	170512	Interferon, alpha-inducible protein 27-like
1.63947	0.65973	2.49	Down	9.83563e-06	0.000432847	Dsg2	307562	Desmoglein 2
1.50654	3.73847	2.48	Up	2.66692e-11	4.09955e-09	Zfp568	308488	Zinc finger protein 568
0.31017	0.769685	2.48	Up	0.00249715	0.0340177	Fignl2	300238	Fidgetin-like 2
0.26586	0.65973	2.48	Up	0.00511994	0.0564014	301438	301438	similar to 40S ribosomal protein S2
0.26586	0.65973	2.48	Up	0.00511994	0.0564014	RGD1306507	313063	Similar to RAD54B homolog isoform 1; RAD54, S. cerevisiae, homolog of, B
0.17724	0.43982	2.48	Up	0.0222723	0.157333	100359662	100359662	ankyrin repeat and death domain containing 1B
0.17724	0.43982	2.48	Up	0.0222723	0.157333	Has2	25694	Hyaluronan synthase 2
0.17724	0.43982	2.48	Up	0.0222723	0.157333	Atf3	25389	Activating transcription factor 3
0.13293	0.329865	2.48	Up	0.0477634	0.251406	Cyp4f37	691312	Cytochrome P450, family 4, subfamily f, polypeptide 37
0.13293	0.329865	2.48	Up	0.0477634	0.251406	681308	681308	hypothetical protein LOC681308
1.08559	0.43982	2.47	Down	0.000348165	0.00789173	Fam132a	313774	Family with sequence similarity 132, member A
0.598184	0.241901	2.47	Down	0.00783455	0.0768596	100362058	100362058	CG7332-like
0.974819	0.395838	2.46	Down	0.000718156	0.0134905	Nxph4	59316	Neurexophilin 4
0.487409	0.197919	2.46	Down	0.0167648	0.128834	RGD1563516	690148	Similar to histone protein Hist2h3c1
0.753269	0.307874	2.45	Down	0.00310931	0.0398298	LOC691903	691903	Similar to synovial sarcoma, X member B, breakpoint 10
0.376635	0.153937	2.45	Down	0.0365535	0.215355	100361776	100361776	predicted protein-like
0.642494	0.263892	2.43	Down	0.00654807	0.0673757	Dmrtb1	313484	DMRT-like family B with proline-rich C-terminal, 1
0.155085	0.373847	2.41	Up	0.0398909	0.227525	LOC681092	681092	Similar to POU domain, class 6, transcription factor 2
1.52869	0.637739	2.4	Down	3.52468e-05	0.00122316	498173	498173	autism susceptibility candidate 2
0.686804	0.285883	2.4	Down	0.00546585	0.0592102	Gstm6	499688	Glutathione S-transferase, mu 6
0.708959	1.69331	2.39	Up	1.44212e-05	0.000597745	Mypn	309760	Myopalladin
0.841889	0.351856	2.39	Down	0.00217794	0.0305135	Mboat1	498741	Membrane bound O-acyltransferase domain containing 1
0.420944	0.175928	2.39	Down	0.0302225	0.189841	RGD1562063	500896	Similar to KIAA1875 protein
0.620339	1.4734	2.38	Up	5.68376e-05	0.00180853	Il23a	155140	Interleukin 23, alpha subunit p19	extracellular region part	macromolecular complex	protein complex	all	cellular_component
0.22155	0.527784	2.38	Up	0.0156993	0.123623	Pnldc1	361478	Poly(A)-specific ribonuclease (PARN)-like domain containing 1
0.22155	0.527784	2.38	Up	0.0156993	0.123623	Ang1	305843	Angiogenin, ribonuclease A family, member 1
0.22155	0.527784	2.38	Up	0.0156993	0.123623	Nrl	290221	Neural retina leucine zipper
0.22155	0.527784	2.38	Up	0.0156993	0.123623	Sectm1a	287885	Secreted and transmembrane 1A
0.576029	0.241901	2.38	Down	0.011596	0.101648	Kcne4	367302	Potassium voltage-gated channel, Isk-related subfamily, gene 4
0.17724	0.417829	2.36	Up	0.0332442	0.202867	308190	308190	cytochrome P450, family 26, subfamily C, polypeptide 1
0.17724	0.417829	2.36	Up	0.0332442	0.202867	680400	680400	similar to C34C12.4
0.930509	0.395838	2.35	Down	0.00152095	0.0235122	Tctex1d1	362553	Tctex1 domain containing 1
0.620339	0.263892	2.35	Down	0.00963026	0.0892508	500154	500154	similar to High mobility group protein 1 (HMG-1)
0.465254	0.197919	2.35	Down	0.0249618	0.168794	Cox6b2	654441	Cytochrome c oxidase subunit VIb polypeptide 2
0.31017	0.725703	2.34	Up	0.0053281	0.0580638	LOC685612	685612	Similar to Emu2
0.819734	0.351856	2.33	Down	0.00316442	0.0402993	Plac8	360914	Placenta-specific 8
0.819734	0.351856	2.33	Down	0.00316442	0.0402993	Ninj2	59115	Ninjurin 2
0.332325	0.769685	2.32	Up	0.00447465	0.0515695	100362555	100362555	androgen down regulated in mouse prostate
0.26586	0.615748	2.32	Up	0.0110062	0.0980581	Il2rg	140924	Interleukin 2 receptor, gamma
0.664649	0.285883	2.32	Down	0.00799383	0.0777929	Ccna2	114494	Cyclin A2
15.8186	36.527	2.31	Up	0	0	Zfp61	499094	Zinc finger protein 61
1.21852	0.527784	2.31	Down	0.000360008	0.0081013	RGD1307569	360695	Similar to Protein C21orf63 homolog precursor
0.864044	0.373847	2.31	Down	0.00263506	0.035374	Pdilt	293544	Protein disulfide isomerase-like protein of the testis
0.420944	0.967604	2.3	Up	0.00155347	0.0237959	Aanat	25120	Arylalkylamine N-acetyltransferase
1.59516	3.65051	2.29	Up	9.32081e-10	1.12406e-07	Irak4	300177	Interleukin-1 receptor-associated kinase 4
0.553874	0.241901	2.29	Down	0.0170112	0.129832	500997	500997	RGD1562914
0.553874	0.241901	2.29	Down	0.0170112	0.129832	RGD1561503	499536	Similar to hypothetical protein AN1443.2
0.22155	0.505793	2.28	Up	0.0230261	0.16058	RGD1561016	500561	Similar to BC013712 protein
7.06744	3.10073	2.28	Down	0	0	Thumpd2	313851	THUMP domain containing 2
1.15206	0.505793	2.28	Down	0.000615863	0.0120891	501872	501872	CD84 molecule
0.620339	1.40742	2.27	Up	0.000163995	0.00431286	Acr	24163	Acrosin
0.31017	0.703712	2.27	Up	0.00769914	0.0758722	100363433	100363433	hypothetical protein LOC100363433
0.31017	0.703712	2.27	Up	0.00769914	0.0758722	LOC679861	679861	Similar to MIC2 like 1
1.39576	0.615748	2.27	Down	0.000175566	0.0045585	RGD1564786	306889	Similar to OTTMUSP00000000636
0.996974	0.43982	2.27	Down	0.00151991	0.0235122	685621	685621	hypothetical protein LOC685621
0.797579	0.351856	2.27	Down	0.00456684	0.0522458	LOC689926	689926	Hypothetical protein LOC689926
0.398789	0.175928	2.27	Down	0.0449177	0.244688	100359542	100359542	hypothetical protein LOC100359542
0.398789	0.175928	2.27	Down	0.0449177	0.244688	Irx1	306659	Iroquois homeobox 1
0.398789	0.175928	2.27	Down	0.0449177	0.244688	Fam19a4	689043	Family with sequence similarity 19 (chemokine (C-C motif)-like), member A4
0.398789	0.175928	2.27	Down	0.0449177	0.244688	Cd27	500318	CD27 molecule
0.398789	0.175928	2.27	Down	0.0449177	0.244688	287570	287570	growth arrest-specific 2 like 2
0.398789	0.175928	2.27	Down	0.0449177	0.244688	Lyzl4	363168	Lysozyme-like 4
1.61731	3.65051	2.26	Up	1.54698e-09	1.76794e-07	LOC690323	690323	Similar to Myosin-15 (Myosin XV) (Unconventional myosin-15)
0.841889	0.373847	2.25	Down	0.00378934	0.0459776	RGD1304978	295985	Similar to RIKEN cDNA 0610027B03
1.08559	0.483802	2.24	Down	0.00105289	0.0179131	Optc	304802	Opticin
0.26586	0.593757	2.23	Up	0.0159377	0.124826	Nhedc2	365946	Na+/H+ exchanger domain containing 2
0.17724	0.395838	2.23	Up	0.0490643	0.255622	Zc3h12d	308266	Zinc finger CCCH type containing 12D
0.17724	0.395838	2.23	Up	0.0490643	0.255622	100363076	100363076	rCG34863-like
0.17724	0.395838	2.23	Up	0.0490643	0.255622	Cyp2a3a	24299	Cytochrome P450, family 2, subfamily A, polypeptide 3a
0.17724	0.395838	2.23	Up	0.0490643	0.255622	Stap1	305269	Signal transducing adaptor family member 1
0.17724	0.395838	2.23	Up	0.0490643	0.255622	Sgol2	316425	Shugoshin-like 2 (S. pombe)
0.17724	0.395838	2.23	Up	0.0490643	0.255622	Nlrc4	298784	NLR family, CARD domain containing 4
0.930509	0.417829	2.23	Down	0.0026098	0.0350996	366915	366915	similar to hypothetical protein MGC39715
1.19637	2.66091	2.22	Up	3.7426e-07	2.44375e-05	Dtwd2	361326	DTW domain containing 2
0.731114	0.329865	2.22	Down	0.00791672	0.0773207	Tekt2	298532	Tektin 2 (testicular)
0.487409	0.21991	2.22	Down	0.0301367	0.189556	100362616	100362616	transcription factor MEL1
0.487409	0.21991	2.22	Down	0.0301367	0.189556	Cd40	171369	CD40 molecule, TNF receptor superfamily member 5
0.487409	0.21991	2.22	Down	0.0301367	0.189556	366614	366614	similar to H+ ATP synthase
2.72506	1.2315	2.21	Down	3.07901e-07	2.04864e-05	Tmem179b	690263	Transmembrane protein 179B
1.72809	3.80444	2.2	Up	1.81231e-09	2.0497e-07	Ccdc5	192228	Coiled-coil domain containing 5
1.06344	0.483802	2.2	Down	0.00149356	0.0232701	Gpr64	266735	G protein-coupled receptor 64
1.06344	0.483802	2.2	Down	0.00149356	0.0232701	Barhl1	117232	BarH-like homeobox 1
0.775424	0.351856	2.2	Down	0.00654472	0.0673757	Slc34a2	84395	Solute carrier family 34 (sodium phosphate), member 2
10.8338	23.7063	2.19	Up	0	0	Rpl17	291434	Ribosomal protein L17
0.642494	1.40742	2.19	Up	0.00027355	0.00651861	Mpp7	307035	Membrane protein, palmitoylated 7 (MAGUK p55 subfamily member 7)
1.46223	3.1887	2.18	Up	4.97313e-08	3.94055e-06	Hmgcs2	24450	3-hydroxy-3-methylglutaryl-Coenzyme A synthase 2 (mitochondrial)
2.30412	1.05557	2.18	Down	3.45844e-06	0.000177208	RGD1560017	362181	Similar to Ac2-210
0.576029	0.263892	2.18	Down	0.0202996	0.147749	Hs3st6	684979	Heparan sulfate (glucosamine) 3-O-sulfotransferase 6
1.52869	0.703712	2.17	Down	0.000168668	0.0044145	100363350	100363350	rCG58102-like
1.79455	3.87042	2.16	Up	2.88276e-09	3.13059e-07	Gtpbp4	114300	GTP binding protein 4
0.775424	1.67132	2.16	Up	9.64091e-05	0.00278362	Plekha7	499249	Pleckstrin homology domain containing, family A member 7
0.642494	1.38543	2.16	Up	0.000382293	0.00844534	LOC498685	498685	Similar to UPF0308 protein C9orf21
1.41792	0.65973	2.15	Down	0.000340195	0.00775134	Shisa3	498356	Shisa homolog 3 (Xenopus laevis)
1.08559	0.505793	2.15	Down	0.00174651	0.0258811	Artn	362572	Artemin
0.753269	0.351856	2.14	Down	0.009311	0.0870782	Spata20	360604	Spermatogenesis associated 20
0.753269	0.351856	2.14	Down	0.009311	0.0870782	Klra2	494194	Killer cell lectin-like receptor, subfamily A, member 2
0.753269	0.351856	2.14	Down	0.009311	0.0870782	309528	309528	lipase-like, ab-hydrolase domain containing 3
0.841889	0.395838	2.13	Down	0.00633529	0.0657262	C1qtnf6	315114	C1q and tumor necrosis factor related protein 6
0.797579	0.373847	2.13	Down	0.0076777	0.0757635	Gimap1	312312	GTPase, IMAP family member 1
0.332325	0.703712	2.12	Up	0.0130308	0.110076	Ibsp	24477	Integrin binding sialoprotein
0.465254	0.21991	2.12	Down	0.0436072	0.239944	Nuf2	304951	NUF2, NDC80 kinetochore complex component, homolog (S. cerevisiae)
0.465254	0.21991	2.12	Down	0.0436072	0.239944	Chia	113901	Chitinase, acidic
1.61731	0.769685	2.1	Down	0.000188271	0.00484049	Leprel1	288016	Leprecan-like 1
0.553874	0.263892	2.1	Down	0.0290677	0.185485	Tnni3k	295531	TNNI3 interacting kinase
0.553874	0.263892	2.1	Down	0.0290677	0.185485	Cd226	307199	CD226 molecule
1.75024	0.835658	2.09	Down	0.00010847	0.00305903	100363332	100363332	caspase recruitment domain family, member 11
0.642494	0.307874	2.09	Down	0.0194986	0.143556	Slc23a1	50621	Solute carrier family 23 (nucleobase transporters), member 1
0.243705	0.505793	2.08	Up	0.0394997	0.226232	100362676	100362676	kelch-like 33
0.243705	0.505793	2.08	Up	0.0394997	0.226232	100361760	100361760	hypothetical protein LOC100361760
0.22155	0.461811	2.08	Up	0.0480489	0.252482	Fbn2	689008	Fibrillin 2
4.16514	2.00118	2.08	Down	3.03231e-09	3.2767e-07	497907	497907	similar to High mobility group protein 1 (HMG-1)
0.686804	0.329865	2.08	Down	0.0160012	0.125054	LOC301455	301455	Similar to amyotrophic lateral sclerosis 2 (juvenile) chromosome region, candidate 19 isoform b
0.686804	0.329865	2.08	Down	0.0160012	0.125054	100362857	100362857	rCG61001-like
0.775424	1.60534	2.07	Up	0.00025431	0.00612701	RT1-CE2	414779	RT1 class I, CE2
0.775424	1.60534	2.07	Up	0.00025431	0.00612701	Fadd	266610	Fas (TNFRSF6)-associated via death domain
0.930509	1.91322	2.06	Up	7.42194e-05	0.00223457	100362820	100362820	Protein FAM186A-like
0.620339	1.27548	2.06	Up	0.00121543	0.0201445	100359539	100359539	ribonucleotide reductase M2 polypeptide
1.39576	0.681721	2.05	Down	0.00075308	0.01399	Sspo	474348	SCO-spondin
0.376635	0.769685	2.04	Up	0.0125705	0.107141	Ptprcap	499300	Protein tyrosine phosphatase, receptor type, C-associated protein
0.376635	0.769685	2.04	Up	0.0125705	0.107141	Cytip	311047	Cytohesin 1 interacting protein
4.07651	2.00118	2.04	Down	1.03504e-08	1.00861e-06	Gldn	315675	Gliomedin
5.76029	11.6332	2.02	Up	0	0	Pla2g4e	296091	Phospholipase A2, group IVE
1.30714	2.63892	2.02	Up	5.20773e-06	0.000249834	Gsta4	300850	Glutathione S-transferase alpha 4
2.2155	1.09955	2.01	Down	3.08713e-05	0.0011065	Susd3	306810	Sushi domain containing 3
1.55085	0.769685	2.01	Down	0.000489726	0.0102001	Bche	65036	Butyrylcholinesterase
1.01913	0.505793	2.01	Down	0.00471101	0.0531705	290959	290959	solute carrier family 35, member D2
0.886199	0.43982	2.01	Down	0.00840368	0.0809155	Gpr21	689917	G protein-coupled receptor 21
0.886199	0.43982	2.01	Down	0.00840368	0.0809155	RGD1560271	501097	Similar to inhibitor of MyoD family-a
0.797579	0.395838	2.01	Down	0.0124135	0.106405	500237	500237	camello-like 2
0.753269	0.373847	2.01	Down	0.0151103	0.12126	Prc1	308761	Protein regulator of cytokinesis 1
0.708959	0.351856	2.01	Down	0.0184144	0.13789	Mcf2	317598	MCF.2 cell line derived transforming sequence
0.708959	0.351856	2.01	Down	0.0184144	0.13789	Mill2	365212	Mill2 gene for MHC class I-like located near the LRC, 2, exon 3, partial cds, strain:LEW.1lm1
0.664649	0.329865	2.01	Down	0.02247	0.15781	Six2	366542	SIX homeobox 2
0.664649	0.329865	2.01	Down	0.02247	0.15781	Cyp2j10	313373	Cytochrome P450, family 2, subfamily j, polypeptide 10
0.664649	0.329865	2.01	Down	0.02247	0.15781	Slc38a4	170573	Solute carrier family 38, member 4
0.620339	0.307874	2.01	Down	0.0274584	0.179324	RGD1561303	304509	RGD1561303
0.620339	0.307874	2.01	Down	0.0274584	0.179324	Plk4	310344	Polo-like kinase 4 (Drosophila)
0.531719	0.263892	2.01	Down	0.0412134	0.231758	Enpp3	54410	Ectonucleotide pyrophosphatase/phosphodiesterase 3
0.531719	0.263892	2.01	Down	0.0412134	0.231758	Bard1	64557	BRCA1 associated RING domain 1
0.531719	0.263892	2.01	Down	0.0412134	0.231758	Ccl24	288593	Chemokine (C-C motif) ligand 24
1.24068	2.48498	2	Up	1.18585e-05	0.000502617	Zap70	301348	Zeta-chain (TCR) associated protein kinase
13.0714	6.53133	2	Down	0	0	Pex11a	85249	Peroxisomal biogenesis factor 11 alpha
2.68075	1.34145	2	Down	5.64987e-06	0.000267517	RGD1563793	502292	Similar to AJ18 protein
1.04128	2.06715	1.99	Up	7.7296e-05	0.00230219	LOC689296	689296	Similar to expressed sequence C79407
0.531719	1.05557	1.99	Up	0.00473529	0.0533344	RGD1561238	502091	Similar to ring finger protein 122 homolog
0.531719	1.05557	1.99	Up	0.00473529	0.0533344	Apoc1	25292	Apolipoprotein C-I
0.398789	0.791676	1.99	Up	0.0144412	0.117752	Slc24a1	56814	Solute carrier family 24 (sodium/potassium/calcium exchanger), member 1
0.332325	0.65973	1.99	Up	0.0255508	0.170976	Star	25557	Steroidogenic acute regulatory protein
0.26586	0.527784	1.99	Up	0.0458002	0.246238	Fscn3	296947	Fascin homolog 3, actin-bundling protein, testicular (Strongylocentrotus purpuratus)
1.52869	0.769685	1.99	Down	0.000667949	0.0128439	Kctd11	363634	Potassium channel tetramerisation domain containing 11
2.43705	1.2315	1.98	Down	1.89359e-05	0.000747438	Htra4	306564	HtrA serine peptidase 4
1.30714	0.65973	1.98	Down	0.00170679	0.0254559	Gng8	245986	Guanine nucleotide binding protein (G protein), gamma 8
1.30714	0.65973	1.98	Down	0.00170679	0.0254559	100362908	100362908	hCG20001-like
1.92748	3.80444	1.97	Up	1.01053e-07	7.45198e-06	RGD1359156	287747	Similar to hypothetical protein FLJ25414
7.46622	3.78245	1.97	Down	8.4488e-14	1.69193e-11	Prss35	315866	Protease, serine, 35
2.08257	1.05557	1.97	Down	8.17532e-05	0.00241511	Fut4	60670	Fucosyltransferase 4 (alpha (1,3) fucosyltransferase, myeloid-specific)
1.04128	0.527784	1.97	Down	0.00534557	0.0581961	Phf11	361051	PHD finger protein 11
0.952664	0.483802	1.97	Down	0.00786146	0.0769162	Slc17a8	266767	Solute carrier family 17 (sodium-dependent inorganic phosphate cotransporter), member 8
0.753269	1.4734	1.96	Up	0.00104903	0.0178831	100360676	100360676	a disintegrin and metallopeptidase domain 33 (predicted)-like
0.731114	1.42942	1.96	Up	0.00125559	0.0206074	Traf3ip3	360900	TRAF3 interacting protein 3
4.51961	2.30905	1.96	Down	9.10102e-09	9.06351e-07	Fcgr2b	289211	Fc fragment of IgG, low affinity IIb, receptor (CD32)
2.41489	1.2315	1.96	Down	2.55144e-05	0.000948771	288529	288529	gap junction protein, gamma 3
1.59516	0.813667	1.96	Down	0.000624463	0.0122124	Cited1	64466	Cbp/p300-interacting transactivator with Glu/Asp-rich carboxy-terminal domain 1
0.864044	0.43982	1.96	Down	0.0116	0.101648	Spta1	289257	Spectrin, alpha, erythrocytic 1 (elliptocytosis 2)
0.775424	0.395838	1.96	Down	0.0171846	0.130927	100360503	100360503	alkylglycerone phosphate synthase-like
0.731114	0.373847	1.96	Down	0.0209527	0.150993	498102	498102	RGD1563170
0.686804	1.34145	1.95	Up	0.00180084	0.0264191	Cldn15	304388	Claudin 15
3.3454	1.7153	1.95	Down	8.56113e-07	5.13386e-05	Tuft1	365864	Tuftelin 1
0.531719	1.03358	1.94	Up	0.00646128	0.0666841	100360333	100360333	mCG148436-like
0.443099	0.857649	1.94	Up	0.0136048	0.112815	Znf541	308108	Zinc finger protein 541
1.19637	0.615748	1.94	Down	0.00339467	0.0424636	Evc2	289711	Ellis van Creveld syndrome 2 homolog (human)
1.10775	0.571766	1.94	Down	0.00497209	0.0552601	691365	691365	similar to ribosomal protein L21
0.598184	0.307874	1.94	Down	0.0383125	0.222003	Dhtkd1	361272	Dehydrogenase E1 and transketolase domain containing 1
0.553874	0.285883	1.94	Down	0.047017	0.250249	Hhat	289344	Hedgehog acyltransferase
2.03826	1.05557	1.93	Down	0.000148233	0.00398829	Tmem125	313545	Transmembrane protein 125
1.06344	0.549775	1.93	Down	0.00602314	0.0633606	LOC367782	367782	Similar to transcription elongation factor A (SII), 3
0.974819	0.505793	1.93	Down	0.00885788	0.0841383	LOC685136	685136	Similar to alpha 3 type VI collagen isoform 1 precursor
0.332325	0.637739	1.92	Up	0.0353222	0.21089	Neil2	305957	Nei like 2 (E. coli)
0.553874	1.05557	1.91	Up	0.00728368	0.0729973	Arhgap28	301709	Rho GTPase activating protein 28
0.31017	0.593757	1.91	Up	0.0429353	0.237685	RGD1308818	311113	Similar to hypothetical protein
2.17119	4.13431	1.9	Up	1.12614e-07	8.11267e-06	Plk3	58936	Polo-like kinase 3 (Drosophila)
1.88317	3.58453	1.9	Up	7.91839e-07	4.78788e-05	Tp53inp1	297822	Tumor protein p53 inducible nuclear protein 1
0.509564	0.967604	1.9	Up	0.010552	0.0951769	Trpm1	361586	Transient receptor potential cation channel, subfamily M, member 1
2.17119	1.14353	1.9	Down	0.000127369	0.00349272	Steap4	499991	STEAP family member 4
0.753269	0.395838	1.9	Down	0.0236048	0.163001	Sult5a1	292077	Sulfotransferase family 5A, member 1
0.753269	0.395838	1.9	Down	0.0236048	0.163001	Lrrc36	361394	Leucine rich repeat containing 36
0.708959	0.373847	1.9	Down	0.0288173	0.184894	LOC690976	690976	Similar to Calponin-2 (Calponin H2, smooth muscle) (Neutral calponin)
0.731114	1.38543	1.89	Up	0.00227615	0.0316458	498988	498988	similar to High mobility group protein 2 (HMG-2)
1.61731	0.857649	1.89	Down	0.00104831	0.0178831	PVR	25066	Poliovirus receptor
0.664649	0.351856	1.89	Down	0.0352329	0.210645	100362747	100362747	multidrug resistance-associated protein 1-like
0.664649	0.351856	1.89	Down	0.0352329	0.210645	Pthlh	24695	Parathyroid hormone-like hormone
1.19637	0.637739	1.88	Down	0.00512388	0.0564014	St18	266680	Suppression of tumorigenicity 18
0.952664	0.505793	1.88	Down	0.0120301	0.104328	100360793	100360793	-
0.908354	0.483802	1.88	Down	0.0146145	0.118687	Foxd1	171299	Forkhead box D1
10.3021	19.2641	1.87	Up	0	0	LOC361963	361963	Similar to phosphoglycerate mutase (EC 5.4.2.1) B chain - rat
0.553874	1.03358	1.87	Up	0.00981317	0.0903654	362464	362464	aryl hydrocarbon receptor nuclear translocator-like 2
0.376635	0.703712	1.87	Up	0.0328107	0.201121	RGD1560608	500724	Similar to novel protein
2.54782	1.36344	1.87	Down	4.83352e-05	0.00158122	Adamts4	66015	ADAM metallopeptidase with thrombospondin type 1 motif, 4
1.15206	0.615748	1.87	Down	0.00619916	0.0647883	Sec31b	309433	SEC31 homolog B (S. cerevisiae)
0.35448	0.65973	1.86	Up	0.0398127	0.227198	100363289	100363289	LRRGT00022-like
1.55085	0.835658	1.86	Down	0.00168495	0.0252851	299668	299668	similar to hypothetical protein 4930509O22
1.06344	0.571766	1.86	Down	0.00909071	0.0857528	Ng23	406170	Ng23 protein
1.21852	0.65973	1.85	Down	0.00567821	0.0606973	Spa17	85244	Sperm autoantigenic protein 17
0.731114	0.395838	1.85	Down	0.0321625	0.198485	Bco2	315644	Beta-carotene oxygenase 2
1.50654	2.77087	1.84	Up	3.3999e-05	0.00118672	Slc39a8	295455	Solute carrier family 39 (metal ion transporter), member 8
1.24068	2.28706	1.84	Up	0.000158386	0.00419568	Spats1	301255	Spermatogenesis associated, serine-rich 1
1.1299	0.615748	1.84	Down	0.00830678	0.0801594	RGD1563941	500993	Similar to hypothetical protein FLJ20010
2.68075	4.90399	1.83	Up	4.43163e-08	3.59604e-06	Adat1	690810	Adenosine deaminase, tRNA-specific 1
2.48136	4.53015	1.83	Up	1.56143e-07	1.08891e-05	Cntnap5b	301650	Contactin associated protein-like 5B
3.5448	6.44336	1.82	Up	5.07531e-10	6.44092e-08	Sult1d1	60393	Sulfotransferase family 1D, member 1
0.930509	1.69331	1.82	Up	0.00141238	0.0224377	Etnk2	360843	Ethanolamine kinase 2
0.398789	0.725703	1.82	Up	0.0366425	0.215704	F5	304929	Coagulation factor V (proaccelerin, labile factor)
5.09564	2.79286	1.82	Down	2.69744e-08	2.39558e-06	LOC501091	501091	Similar to Discs large homolog 5 (Placenta and prostate DLG) (Discs large protein P-dlg)
2.08257	1.14353	1.82	Down	0.000392276	0.00862297	315642	315642	similar to ribosomal protein L27a
1.48438	0.813667	1.82	Down	0.00269634	0.0359315	Tfr2	288562	Transferrin receptor 2
1.55085	0.857649	1.81	Down	0.00245856	0.0335408	RGD1309969	362171	Similar to RIKEN cDNA 2600010E01
0.996974	0.549775	1.81	Down	0.0147656	0.119327	Stard5	502348	StAR-related lipid transfer (START) domain containing 5
0.797579	0.43982	1.81	Down	0.0292068	0.185976	Bub1	296137	Budding uninhibited by benzimidazoles 1 homolog (S. cerevisiae)
5.27288	2.9248	1.8	Down	2.69981e-08	2.39558e-06	Cplx3	501005	Complexin 3
3.07954	1.7153	1.8	Down	2.4067e-05	0.000904192	Vav3	295378	Vav 3 guanine nucleotide exchange factor
1.66162	0.923622	1.8	Down	0.00186085	0.0270071	Arsj	311013	Arylsulfatase family, member J
2.76937	4.96997	1.79	Up	8.31108e-08	6.27731e-06	100303643	100303643	Fc fragment of IgG binding protein
0.996974	1.78127	1.79	Up	0.00143152	0.0226265	Ucp3	25708	Uncoupling protein 3 (mitochondrial, proton carrier)
0.664649	1.18751	1.79	Up	0.00923661	0.0868312	Crispld1	316482	Cysteine-rich secretory protein LCCL domain containing 1
30.3523	16.9551	1.79	Down	0	0	Mobp	25037	Myelin-associated oligodendrocyte basic protein
39.5909	22.057	1.79	Down	0	0	Cables2	311703	Cdk5 and Abl enzyme substrate 2
1.92748	1.07756	1.79	Down	0.00088952	0.0158915	Shbg	24775	Sex hormone binding globulin
1.21852	0.681721	1.79	Down	0.00830306	0.0801589	Tsnaxip1	498944	Translin-associated factor X interacting protein 1
1.06344	0.593757	1.79	Down	0.0133934	0.111372	Ctse	25424	Cathepsin E
1.06344	0.593757	1.79	Down	0.0133934	0.111372	RGD1563056	500434	Similar to hypothetical protein
0.864044	0.483802	1.79	Down	0.0264226	0.175092	RGD1565052	499589	Similar to hypothetical protein MGC27085
0.708959	0.395838	1.79	Down	0.0434556	0.2395	680792	680792	similar to Male-enhanced antigen 1 (Mea-1)
5.13995	9.14826	1.78	Up	6.75349e-13	1.21831e-10	Dus2l	291978	Dihydrouridine synthase 2-like, SMM1 homolog (S. cerevisiae)
1.63947	2.9248	1.78	Up	4.57533e-05	0.00153175	100361655	100361655	rCG33642-like
1.52869	2.72688	1.78	Up	8.30743e-05	0.00244386	Fam148b	501015	Family with sequence similarity 148, member B
0.420944	0.747694	1.78	Up	0.0405875	0.229519	690525	690525	hypothetical protein LOC690525
5.42797	3.05675	1.78	Down	3.44963e-08	2.90777e-06	Srpk3	293854	SFRS protein kinase 3
1.01913	0.571766	1.78	Down	0.01622	0.126176	Igj	360922	Immunoglobulin joining chain
0.819734	0.461811	1.78	Down	0.0321363	0.198399	Mefv	58923	Mediterranean fever
0.708959	1.25349	1.77	Up	0.00846018	0.0813161	Mettl4	316731	Methyltransferase like 4
0.509564	0.901631	1.77	Up	0.0253676	0.170167	Tmem26	309724	Transmembrane protein 26
15.4199	8.73043	1.77	Down	0	0	St7l	295344	Suppression of tumorigenicity 7-like
1.28499	0.725703	1.77	Down	0.00752061	0.0747092	Tmem90a	685882	Transmembrane protein 90A
4.65254	8.18065	1.76	Up	2.54554e-11	3.96376e-09	RGD1564906	500661	Similar to Glutathione S-transferase 8 (GST 8-8) (Chain 8) (GST class-alpha)
0.398789	0.703712	1.76	Up	0.0491686	0.255658	Ccr1	57301	Chemokine (C-C motif) receptor 1
0.398789	0.703712	1.76	Up	0.0491686	0.255658	Pof1b	302328	Premature ovarian failure 1B
2.94661	1.67132	1.76	Down	5.78899e-05	0.00183059	Insrr	60663	Insulin receptor-related receptor
1.24068	0.703712	1.76	Down	0.00907191	0.0856125	Acot5	503049	Acyl-CoA thioesterase 5
0.930509	0.527784	1.76	Down	0.0238369	0.163826	Dysf	312492	Dysferlin
32.9666	57.6164	1.75	Up	0	0	100362124	100362124	intraflagellar transport 140
1.97179	3.45259	1.75	Up	1.66202e-05	0.000675577	Rshl1	292684	Radial spokehead-like 1
1.68378	2.94679	1.75	Up	7.03572e-05	0.00213004	Rabl4	300062	RAB, member of RAS oncogene family-like 4
1.50654	2.63892	1.75	Up	0.000165376	0.00433872	Rhbdf2	303690	Rhomboid 5 homolog 2 (Drosophila)
0.952664	1.67132	1.75	Up	0.00265757	0.0356105	303479	303479	calcium binding and coiled-coil domain 2
0.553874	0.967604	1.75	Up	0.0231142	0.160786	Serpina1	24648	Serpin peptidase inhibitor, clade A (alpha-1 antiproteinase, antitrypsin), member 1
0.553874	0.967604	1.75	Up	0.0231142	0.160786	Cyp2j4	65210	Cytochrome P450, family 2, subfamily J, polypeptide 4
0.465254	0.813667	1.75	Up	0.0369331	0.216714	RGD1308677	300723	Similar to RIKEN cDNA C630028N24 gene
1.72809	0.989595	1.75	Down	0.0024071	0.0330039	690779	690779	similar to Mob4B protein
1.46223	0.835658	1.75	Down	0.0051054	0.0563971	LOC688390	688390	Hypothetical protein LOC688390
0.731114	0.417829	1.75	Down	0.0476905	0.251325	Gpr20	60667	G protein-coupled receptor 20
2.34843	4.09033	1.74	Up	3.3405e-06	0.000172379	100302372	100302372	hypothetical protein LOC100302372
0.731114	1.27548	1.74	Up	0.00925584	0.0869201	MGC108974	499108	Similar to replication protein-binding trans-activator RBT1
0.620339	1.07756	1.74	Up	0.0174999	0.132727	Sln	367086	Sarcolipin
5.47228	3.14471	1.74	Down	7.82175e-08	5.96969e-06	685439	685439	similar to Reticulocalbin-1 precursor
2.74722	1.58335	1.74	Down	0.000151659	0.00406263	498786	498786	similar to GTP-binding protein NGB
1.79455	1.03358	1.74	Down	0.00217589	0.0305043	Trpv5	116469	Transient receptor potential cation channel, subfamily V, member 5
1.52869	0.87964	1.74	Down	0.00461045	0.0524971	100362642	100362642	hypothetical protein LOC100362642
1.52869	0.87964	1.74	Down	0.00461045	0.0524971	Cd46	29333	CD46 molecule, complement regulatory protein
0.996974	0.571766	1.74	Down	0.021459	0.153425	360844	360844	small nuclear ribonucleoprotein E-like
0.996974	0.571766	1.74	Down	0.021459	0.153425	Lat	81511	Linker for activation of T cells
1.55085	2.6829	1.73	Up	0.00019516	0.00497077	100359424	100359424	ELKS/RAB6-interacting/CAST family member 2
2.59213	1.49539	1.73	Down	0.000238422	0.00581484	Dock5	305987	Dedicator of cytokinesis 5
0.797579	0.461811	1.73	Down	0.0427198	0.236852	Tepp	291850	Testis/prostate/placenta-expressed protein
0.797579	0.461811	1.73	Down	0.0427198	0.236852	100359815	100359815	hypothetical protein LOC100359815
0.797579	0.461811	1.73	Down	0.0427198	0.236852	LOC501126	501126	Similar to hypothetical protein MGC26733
0.797579	0.461811	1.73	Down	0.0427198	0.236852	RGD1563714	500531	RGD1563714
0.797579	0.461811	1.73	Down	0.0427198	0.236852	Dhfr	24312	Dihydrofolate reductase
0.996974	1.7153	1.72	Up	0.00314806	0.0401686	Lck	313050	Lymphocyte-specific protein tyrosine kinase
0.664649	1.14353	1.72	Up	0.0159075	0.124723	RGD1563073	292846	Similar to SIGLEC-like 1
14.2678	8.3126	1.72	Down	0	0	Tmem119	304581	Transmembrane protein 119
1.01913	0.593757	1.72	Down	0.0233166	0.161676	Mill1	292671	MHC I like leukocyte 1
0.908354	0.527784	1.72	Down	0.0315007	0.195729	Muc1	24571	Mucin 1, cell surface associated
0.908354	0.527784	1.72	Down	0.0315007	0.195729	RT1-O	24751	RT1 class Ib, locus H2-Q-like, grc region
1.7724	3.03476	1.71	Up	9.71785e-05	0.00280213	Hmmr	25460	Hyaluronan mediated motility receptor (RHAMM)
0.487409	0.835658	1.71	Up	0.0404073	0.22917	Ebf1	116543	Early B-cell factor 1
36.0461	21.1114	1.71	Down	0	0	RGD735029	307480	SEL1 domain containing protein RGD735029
1.88317	1.09955	1.71	Down	0.00212254	0.0298873	RGD1305834	310880	Similar to hypothetical protein FLJ11331
1.50654	0.87964	1.71	Down	0.00599321	0.0631674	Ggta1	246766	Glycoprotein, alpha-galactosyltransferase 1
0.864044	0.505793	1.71	Down	0.0382056	0.221466	100361631	100361631	hypothetical protein LOC100361631
5.76029	9.764	1.7	Up	6.10123e-12	1.02444e-09	Ddr2	685781	Discoidin domain receptor tyrosine kinase 2
0.686804	1.16552	1.7	Up	0.0172832	0.131541	Lrrc46	287653	Leucine rich repeat containing 46
0.531719	0.901631	1.7	Up	0.036515	0.215261	Dapk2	300799	Death-associated kinase 2
0.531719	0.901631	1.7	Up	0.036515	0.215261	Cdkal1	361243	CDK5 regulatory subunit associated protein 1-like 1
24.4369	14.3821	1.7	Down	0	0	Opalin	361757	Oligodendrocytic myelin paranodal and inner loop protein
4.12082	2.41901	1.7	Down	6.61161e-06	0.00030601	Cyp4f6	266689	Cytochrome P450 4F6
2.43705	1.42942	1.7	Down	0.000520946	0.0106973	307073	307073	similar to isopentenyl diphosphate delta-isomerase type 2
2.39274	1.40742	1.7	Down	0.000621269	0.0121624	Efna1	94268	Ephrin A1
1.46223	0.857649	1.7	Down	0.00719556	0.0723459	Tacc3	360962	Transforming, acidic coiled-coil containing protein 3
1.30714	0.769685	1.7	Down	0.0115699	0.101506	Myh3	24583	Myosin, heavy chain 3, skeletal muscle, embryonic
0.974819	0.571766	1.7	Down	0.0282022	0.182779	Casp6	83584	Caspase 6
7.53269	12.7548	1.69	Up	4.32987e-15	1.00545e-12	Ccdc77	312677	Coiled-coil domain containing 77
1.04128	1.75928	1.69	Up	0.00368958	0.0451182	Hpdl	313521	4-hydroxyphenylpyruvate dioxygenase-like
0.664649	1.12154	1.69	Up	0.0206955	0.149633	Fas	246097	Fas (TNF receptor superfamily, member 6)
0.598184	1.01159	1.69	Up	0.027447	0.179324	RGD1310641	366347	Similar to hypothetical protein
409.69	242.319	1.69	Down	0	0	Mbp	24547	Myelin basic protein
6.66865	3.93639	1.69	Down	1.3458e-08	1.27169e-06	Mki67	291234	Antigen identified by monoclonal antibody Ki-67
3.98789	2.35304	1.69	Down	1.10555e-05	0.000473176	Nfam1	362966	NFAT activating protein with ITAM motif 1
3.56695	2.11114	1.69	Down	3.53502e-05	0.0012248	Itga11	315744	Integrin, alpha 11
1.26283	0.747694	1.69	Down	0.0139155	0.114622	Eya4	292172	Eyes absent homolog 4 (Drosophila)
0.930509	0.549775	1.69	Down	0.0341303	0.20637	Chrne	29422	Cholinergic receptor, nicotinic, epsilon
2.63644	4.44218	1.68	Up	4.37141e-06	0.00021588	Ar	24208	Androgen receptor
1.79455	3.01277	1.68	Up	0.000170161	0.00444823	Uros	309070	Uroporphyrinogen III synthase
1.28499	2.15512	1.68	Up	0.00150143	0.023353	Pex11g	288369	Peroxisomal biogenesis factor 11 gamma
6.4471	3.82643	1.68	Down	3.11738e-08	2.711e-06	Vwa5b1	313653	Von Willebrand factor A domain containing 5B1
2.43705	1.45141	1.68	Down	0.000716157	0.0134905	LOC689842	689842	Similar to Nucleolar GTP-binding protein 1 (Chronic renal failure gene protein) (GTP-binding protein NGB)
1.7724	1.05557	1.68	Down	0.00391037	0.0470779	Ddx11	316767	DEAD/H (Asp-Glu-Ala-Asp/His) box polypeptide 11 (CHL1-like helicase homolog, S. cerevisiae)
1.55085	0.923622	1.68	Down	0.00695578	0.0705206	314740	314740	similar to FLJ44112 protein
1.10775	0.65973	1.68	Down	0.0225465	0.158173	Itga1	25118	Integrin alpha 1
1.10775	0.65973	1.68	Down	0.0225465	0.158173	Gpr183	679975	G protein-coupled receptor 183
2.88015	4.81603	1.67	Up	2.34111e-06	0.000124943	Galr2	29234	Galanin receptor 2
1.68378	2.81485	1.67	Up	0.000308375	0.00716085	Car5b	302669	Carbonic anhydrase 5b, mitochondrial
0.974819	1.62733	1.67	Up	0.00620339	0.0647883	Ripply2	363111	Ripply2 homolog (zebrafish)
0.841889	1.40742	1.67	Up	0.0107305	0.0963096	Fgf1	25317	Fibroblast growth factor 1
23.8831	14.2722	1.67	Down	0	0	Mag	29409	Myelin-associated glycoprotein
2.50351	1.49539	1.67	Down	0.000644502	0.012494	Sec16b	89868	SEC16 homolog B (S. cerevisiae)
1.72809	1.03358	1.67	Down	0.0046756	0.052979	100362205	100362205	rCG33426-like
1.72809	1.03358	1.67	Down	0.0046756	0.052979	LOC691909	691909	Hypothetical protein LOC691909
1.61731	0.967604	1.67	Down	0.00623689	0.0650449	Pawr	64513	PRKC, apoptosis, WT1, regulator
12.9607	7.8068	1.66	Down	1.95399e-14	4.28941e-12	Ermn	295619	Ermin, ERM-like protein
1.46223	0.87964	1.66	Down	0.00998537	0.0915032	Pafah2	313611	Platelet-activating factor acetylhydrolase 2
1.01913	0.615748	1.66	Down	0.0327778	0.201032	Mr1	25119	Major histocompatibility complex, class I-related
3.36756	5.56372	1.65	Up	6.66119e-07	4.119e-05	Col24a1	499723	Collagen, type XXIV, alpha 1
1.44007	2.37503	1.65	Up	0.00120434	0.0200147	Mmp11	25481	Matrix metallopeptidase 11
1.3293	2.1991	1.65	Up	0.00173384	0.0257283	Micall2	288515	MICAL-like 2
1.19637	1.97919	1.65	Up	0.002962	0.0384162	Mrgprf	266762	MAS-related GPR, member F
0.841889	1.38543	1.65	Up	0.0137607	0.113733	Emilin2	316736	Elastin microfibril interfacer 2
0.797579	1.31946	1.65	Up	0.0152517	0.121571	100361713	100361713	hypothetical protein LOC100361713
0.531719	0.87964	1.65	Up	0.0475797	0.250905	691418	691418	hypothetical protein LOC691418
2.96877	1.80326	1.65	Down	0.000306278	0.0071265	Gstt1	25260	Glutathione S-transferase theta 1
2.79153	1.69331	1.65	Down	0.000450053	0.00953763	Tmem98	303356	Transmembrane protein 98
1.08559	0.65973	1.65	Down	0.02918	0.185914	Tdrd1	292129	Tudor domain containing 1
1.48438	2.441	1.64	Up	0.00109149	0.0184119	690521	690521	similar to High mobility group protein 1 (HMG-1) (High mobility group protein B1) (Amphoterin) (Heparin-binding protein p30)
1.26283	2.06715	1.64	Up	0.00287299	0.0374845	Lilrb3l	361493	Leukocyte immunoglobulin-like receptor, subfamily B (with TM and ITIM domains), member 3-like
1.19637	1.9572	1.64	Up	0.00376038	0.0457024	RGD1564259	292477	Similar to OTTHUMP00000040155
0.775424	1.27548	1.64	Up	0.018187	0.136845	41518	293507	Septin 1
0.576029	0.945613	1.64	Up	0.0427185	0.236852	Folr2	293154	Folate receptor 2 (fetal)
39.8125	24.344	1.64	Down	0	0	Prdx6	94167	Peroxiredoxin 6
5.27288	3.21069	1.64	Down	1.66593e-06	9.37217e-05	Fa2h	307855	Fatty acid 2-hydroxylase
1.55085	0.945613	1.64	Down	0.0095536	0.0888031	Pah	24616	Phenylalanine hydroxylase
1.17421	1.91322	1.63	Up	0.00445189	0.0513814	Gucy1a2	66012	Guanylate cyclase 1, soluble, alpha 2
0.996974	1.62733	1.63	Up	0.0084994	0.0814542	Adora3	25370	Adenosine A3 receptor
0.864044	1.40742	1.63	Up	0.0147617	0.119327	Opn4	192223	Opsin 4
296.788	181.932	1.63	Down	0	0	Plp1	24943	Proteolipid protein 1
4.40884	2.70489	1.63	Down	1.54816e-05	0.000635211	Ticam2	364867	Toll-like receptor adaptor molecule 2
2.68075	1.64932	1.63	Down	0.000799798	0.0146135	RT1-M6-1	414785	RT1 class I, M6, gene 1
2.08257	1.27548	1.63	Down	0.00288722	0.0376028	LOC691572	691572	Hypothetical protein LOC691572
1.86102	1.14353	1.63	Down	0.00511007	0.0564014	Ppp1r14a	114004	Protein phosphatase 1, regulatory (inhibitor) subunit 14A
1.39576	0.857649	1.63	Down	0.0153134	0.121589	Mogat1	363261	Monoacylglycerol O-acyltransferase 1
1.3293	0.813667	1.63	Down	0.017178	0.130922	Dnmt3b	444985	DNA methyltransferase 3B
1.21852	0.747694	1.63	Down	0.0231219	0.160786	Ifitm1	293618	Interferon induced transmembrane protein 1
0.930509	0.571766	1.63	Down	0.0477139	0.251388	Ppap2c	246115	Phosphatidic acid phosphatase type 2c
1.86102	3.01277	1.62	Up	0.000419233	0.00903358	Spef2	64555	Sperm flagellar 2
1.26283	2.04516	1.62	Up	0.00363131	0.0445055	Creb3l1	362165	CAMP responsive element binding protein 3-like 1
0.841889	1.36344	1.62	Up	0.0175582	0.13303	Fbxo17	292757	F-box protein 17
0.664649	1.07756	1.62	Up	0.0344008	0.207489	LOC306096	306096	Similar to Dachshund homolog 1 (Dach1)
13.0714	8.0707	1.62	Down	1.89182e-13	3.71732e-11	Shroom1	287285	Shroom family member 1
3.5891	2.22109	1.62	Down	0.000123746	0.0034105	Alpk3	365298	Alpha-kinase 3
2.34843	1.45141	1.62	Down	0.00185519	0.0269608	RGD1562178	500039	Similar to Adenylate kinase 2
1.10775	0.681721	1.62	Down	0.0312195	0.194481	Hrc	292905	Histidine rich calcium binding protein
0.996974	0.615748	1.62	Down	0.0423095	0.235595	St6galnac2	303692	ST6 (alpha-N-acetyl-neuraminyl-2,3-beta-galactosyl-1,3)-N-acetylgalactosaminide alpha-2,6-sialyltransferase 2
2.79153	4.48616	1.61	Up	2.16642e-05	0.000834945	Nt5e	58813	5 nucleotidase, ecto
1.50654	2.41901	1.61	Up	0.00184807	0.0269111	Fam78a	499776	Family with sequence similarity 78, member A
1.41792	2.28706	1.61	Up	0.00226534	0.0315759	Adamts8	300475	ADAM metallopeptidase with thrombospondin type 1 motif, 8
1.10775	1.78127	1.61	Up	0.00738258	0.0736504	Ttc25	303534	Tetratricopeptide repeat domain 25
16.2174	10.0719	1.61	Down	5.55112e-16	1.40895e-13	Gipr	25024	Gastric inhibitory polypeptide receptor
7.73208	4.79404	1.61	Down	1.97144e-08	1.78559e-06	LOC680262	680262	Hypothetical protein LOC680262
2.41489	1.49539	1.61	Down	0.00166089	0.0250718	Fbln7	296145	Fibulin 7
1.41792	0.87964	1.61	Down	0.0163167	0.126748	Plp2	302562	Proteolipid protein 2 (colonic epithelium-enriched)
1.30714	0.813667	1.61	Down	0.0219278	0.155556	C20orf165	499943	Chromosome 20 open reading frame 165
1.30714	0.813667	1.61	Down	0.0219278	0.155556	RGD1565166	287059	Similar to MGC45438 protein
1.06344	0.65973	1.61	Down	0.0375274	0.218945	RGD1565661	361116	Similar to RIKEN cDNA 3110001I22
1.06344	0.65973	1.61	Down	0.0375274	0.218945	100360290	100360290	ribosomal protein S20-like
1.66162	2.66091	1.6	Up	0.0011567	0.0193179	Uchl3	498560	Ubiquitin carboxyl-terminal esterase L3 (ubiquitin thiolesterase)
0.908354	1.45141	1.6	Up	0.0168568	0.12906	Cnga4	85258	Cyclic nucleotide gated channel alpha 4
0.620339	0.989595	1.6	Up	0.0491505	0.255658	Kbtbd10	117537	Kelch repeat and BTB (POZ) domain containing 10
0.620339	0.989595	1.6	Up	0.0491505	0.255658	Clec4a3	362431	C-type lectin domain family 4, member a3
2.70291	1.69331	1.6	Down	0.00112998	0.0189441	LOC688553	688553	Hypothetical protein LOC688553
2.28196	1.42942	1.6	Down	0.0027676	0.0365685	RGD1563049	298493	RGD1563049
2.10472	1.31946	1.6	Down	0.00411142	0.0484318	Cpz	83575	Carboxypeptidase Z
1.94964	3.10073	1.59	Up	0.000535518	0.010894	RGD1564162	499421	Similar to Homo sapiens fetal lung specific expression~unknown
1.46223	2.33105	1.59	Up	0.00256552	0.0347396	Ube2cbp	315863	Ubiquitin-conjugating enzyme E2C binding protein
157.012	98.4537	1.59	Down	0	0	Ptgds	25526	Prostaglandin D2 synthase (brain)
4.09867	2.57295	1.59	Down	6.49467e-05	0.0019967	Polr1e	313245	Polymerase (RNA) I polypeptide E
3.81066	2.39702	1.59	Down	0.000124901	0.00343367	Tal1	313507	T-cell acute lymphocytic leukemia 1
1.573	0.989595	1.59	Down	0.0137331	0.113548	Klhl35	308850	Kelch-like 35 (Drosophila)
1.08559	0.681721	1.59	Down	0.0399571	0.227668	RGD1563400	360777	Similar to paired immunoglobin-like type 2 receptor beta
1.24068	1.9572	1.58	Up	0.00676844	0.0691998	Adamts7	315879	ADAM metallopeptidase with thrombospondin type 1 motif, 7
1.04128	1.64932	1.58	Up	0.0122277	0.105789	Fbxl20	64039	F-box and leucine-rich repeat protein 20
8.30811	5.25585	1.58	Down	2.10648e-08	1.90001e-06	Hapln2	64057	Hyaluronan and proteoglycan link protein 2
4.45315	2.81485	1.58	Down	3.98189e-05	0.0013602	Tgfb3	25717	Transforming growth factor, beta 3	gene expression	negative regulation of signaling	cellular macromolecule metabolic process	cellular protein localization	regulation of cellular metabolic process	negative regulation of cell communication	tissue remodeling	negative regulation of DNA metabolic process	embryonic cranial skeleton morphogenesis	negative regulation of response to stimulus	regulation of immune effector process	regulation of DNA metabolic process	ear development	regulation of protein transport	cellular localization	multi-organism process	digestive system development	regulation of cell communication	regulation of transcription	regulation of phosphate metabolic process	regulation of primary metabolic process	regulation of anatomical structure morphogenesis	bone mineralization	regulation of anatomical structure size	epithelial cell differentiation	multicellular organismal development	tissue development	regulation of developmental process	ovulation cycle process	regulation of macromolecule biosynthetic process	macromolecule biosynthetic process	Molecular Function:	type II transforming growth factor beta receptor binding	transforming growth factor beta receptor binding	growth factor activity	type I transforming growth factor beta receptor binding	identical protein binding	protein heterodimerization activity	transforming growth factor beta binding	cytokine binding	protein binding
1.59516	1.01159	1.58	Down	0.0145441	0.118326	Cpxm2	293566	Carboxypeptidase X (M14 family), member 2
1.46223	0.923622	1.58	Down	0.0183975	0.137858	RGD1304840	366517	Similar to RIKEN cDNA B230396O12
1.46223	0.923622	1.58	Down	0.0183975	0.137858	Dmc1	362960	DMC1 dosage suppressor of mck1 homolog, meiosis-specific homologous recombination (yeast)
2.17119	3.40861	1.57	Up	0.000399858	0.00871067	Trappc6a	680465	Trafficking protein particle complex 6A
0.996974	1.56136	1.57	Up	0.0171023	0.130391	RGD1307439	309108	Similar to hypothetical protein MGC35138
0.952664	1.49539	1.57	Up	0.0190705	0.1413	RGD1564171	499656	RGD1564171
0.908354	1.42942	1.57	Up	0.0212699	0.152623	Mucdhl	171554	Mucin and cadherin like
0.797579	1.25349	1.57	Up	0.0314476	0.195511	Tmem88	497936	Transmembrane protein 88
25.2124	16.0314	1.57	Down	0	0	Ogn	291015	Osteoglycin
4.38668	2.79286	1.57	Down	5.79503e-05	0.00183059	100362798	100362798	ubiquinol-cytochrome c reductase subunit
4.12082	2.61693	1.57	Down	8.97626e-05	0.00260897	RGD1304982	289138	Similar to RIKEN cDNA 2810025M15
3.38971	2.15512	1.57	Down	0.000393632	0.00863538	RGD1310270	314798	Similar to CG33154-PB
1.97179	1.25349	1.57	Down	0.00685454	0.0698837	Cobll1	311088	Cobl-like 1
1.92748	1.2315	1.57	Down	0.00812282	0.0787208	Pik3r5	497931	Phosphoinositide-3-kinase, regulatory subunit 5
1.92748	1.2315	1.57	Down	0.00812282	0.0787208	Ppara	25747	Peroxisome proliferator activated receptor alpha
1.41792	0.901631	1.57	Down	0.021928	0.155556	287408	287408	myosin, heavy polypeptide 1, skeletal muscle, adult
1.24068	0.791676	1.57	Down	0.0332555	0.202879	Scel	361086	Sciellin
1.10775	0.703712	1.57	Down	0.0424185	0.235901	Olr34	404894	Olfactory receptor 34
32.8337	21.0014	1.56	Down	0	0	Mal	25263	Mal, T-cell differentiation protein
1.68378	1.07756	1.56	Down	0.0136681	0.113267	Crabp2	29563	Cellular retinoic acid binding protein 2
0.908354	1.40742	1.55	Up	0.0267052	0.176163	302639	302639	similar to ring finger protein 168
0.908354	1.40742	1.55	Up	0.0267052	0.176163	Gimap6	297076	GTPase, IMAP family member 6
0.708959	1.09955	1.55	Up	0.0497165	0.257633	LOC679580	679580	Similar to MIC2 like 1
5.89322	3.80444	1.55	Down	5.81365e-06	0.000272904	Prima1	690195	Proline rich membrane anchor 1
2.28196	1.4734	1.55	Down	0.00480519	0.0539546	307948	307948	similar to Hypothetical protein KIAA1383
2.2155	1.42942	1.55	Down	0.00539144	0.0586077	Irf8	292060	Interferon regulatory factor 8
1.90533	1.2315	1.55	Down	0.0101359	0.0924554	Nkx6-2	309095	NK6 homeobox 2
1.26283	0.813667	1.55	Down	0.0351496	0.210557	Rnf190	303596	Ring finger protein 190
0.886199	1.36344	1.54	Up	0.0315908	0.196122	680217	680217	similar to Ferritin light chain 2 (Ferritin L subunit 2) (Ferritin subunit LG)
2.70291	1.75928	1.54	Down	0.00254007	0.0344591	Ly75	499800	Lymphocyte antigen 75
2.06041	1.34145	1.54	Down	0.00843886	0.0811826	RGD1308179	289864	Similar to RIKEN cDNA 2010316F05
1.92748	1.25349	1.54	Down	0.0106616	0.0959283	Kcnk6	116491	Potassium inwardly-rectifying channel, subfamily K, member 6
1.86102	1.20951	1.54	Down	0.0119897	0.104102	Ftcd	89833	Formiminotransferase cyclodeaminase
1.52869	0.989595	1.54	Down	0.0216899	0.154569	Pim1	24649	Pim-1 oncogene
1.21852	0.791676	1.54	Down	0.0419116	0.234877	Atp4a	24216	ATPase, H+/K+ exchanging, alpha polypeptide
1.15206	0.747694	1.54	Down	0.0474222	0.250905	100361187	100361187	GIPC PDZ domain containing family, member 2
1.15206	0.747694	1.54	Down	0.0474222	0.250905	Hjurp	316602	Holliday junction recognition protein
13.3816	20.4076	1.53	Up	3.33067e-16	8.65498e-14	Pldn	317630	Pallidin homolog (mouse)
6.73511	10.3138	1.53	Up	4.77924e-09	5.01545e-07	Lsm11	501688	LSM11, U7 small nuclear RNA associated
3.23463	4.94797	1.53	Up	5.21077e-05	0.00168505	Mrpl42	299743	Mitochondrial ribosomal protein L42
2.0161	3.07874	1.53	Up	0.00147267	0.0231095	Fancb	501552	Fanconi anemia, complementation group B
1.06344	1.62733	1.53	Up	0.0202264	0.147364	Abra	286965	Actin-binding Rho activating protein
38.9706	25.4436	1.53	Down	0	0	Txnip	117514	Thioredoxin interacting protein
4.63039	3.03476	1.53	Down	9.86323e-05	0.00283656	Mbip	362740	MAP3K12 binding inhibitory protein 1
3.16816	2.06715	1.53	Down	0.00114843	0.0192121	Atp6v0a4	296981	ATPase, H+ transporting, lysosomal V0 subunit A4
3.1017	2.02317	1.53	Down	0.00128573	0.0209283	Elovl7	361895	ELOVL family member 7, elongation of long chain fatty acids (yeast)
2.96877	1.93521	1.53	Down	0.00161224	0.0244558	Tipin	363076	Timeless interacting protein
2.92446	1.91322	1.53	Down	0.00189343	0.0273708	Bcl6b	360551	B-cell CLL/lymphoma 6, member B (zinc finger protein)
2.34843	1.53937	1.53	Down	0.00556593	0.05979	RGD1565192	501923	Similar to 1810013D10Rik protein
2.34843	1.53937	1.53	Down	0.00556593	0.05979	Tradd	246756	TNFRSF1A-associated via death domain
1.88317	1.2315	1.53	Down	0.012598	0.10725	Gper	171104	G protein-coupled estrogen receptor 1
1.81671	1.18751	1.53	Down	0.0141766	0.116115	Rarres1	310486	Retinoic acid receptor responder (tazarotene induced) 1
1.75024	1.14353	1.53	Down	0.0159593	0.12494	RGD1311742	291676	Similar to RIKEN cDNA 5133400G04
4.14298	6.28943	1.52	Up	7.17495e-06	0.000327646	Tm7sf2	293688	Transmembrane 7 superfamily member 2
2.39274	3.62852	1.52	Up	0.000670445	0.0128711	Csnk1g1	64086	Casein kinase 1, gamma 1
2.12688	3.23268	1.52	Up	0.00125458	0.0206074	Ccdc17	500528	Coiled-coil domain containing 17
0.952664	1.45141	1.52	Up	0.0298046	0.188317	680394	680394	similar to small nuclear ribonucleoprotein polypeptide G
8.88414	5.84961	1.52	Down	9.2468e-08	6.88871e-06	LOC680326	680326	Similar to Discs large homolog 5 (Placenta and prostate DLG) (Discs large protein P-dlg)
7.39976	4.882	1.52	Down	1.21334e-06	7.04381e-05	293996	293996	PDZ domain containing 7
5.69383	3.73847	1.52	Down	1.69645e-05	0.000685743	Cdr2	308958	Cerebellar degeneration-related 2
5.5609	3.65051	1.52	Down	2.1122e-05	0.000817466	rCG_20380	100125367	Hypothetical protein LOC100125367
4.27591	2.81485	1.52	Down	0.000209852	0.00528944	Pik3cg	298947	Phosphoinositide-3-kinase, catalytic, gamma polypeptide
1.573	1.03358	1.52	Down	0.023988	0.164502	Fut1	81919	Fucosyltransferase 1 (galactoside 2-alpha-L-fucosyltransferase)
1.24068	0.813667	1.52	Down	0.0441292	0.242006	Ccdc99	303037	Coiled-coil domain containing 99
2.56998	3.89241	1.51	Up	0.000442425	0.00943699	Maml3	310405	Mastermind like 3 (Drosophila)
1.99395	3.01277	1.51	Up	0.00210458	0.0296786	Slc12a7	308069	Solute carrier family 12 (potassium/chloride transporters), member 7
1.52869	2.30905	1.51	Up	0.00714038	0.0718581	Ankrd44	301415	Ankyrin repeat domain 44
1.24068	1.86923	1.51	Up	0.0160825	0.125464	299169	299169	similar to taube nuss
1.10775	1.67132	1.51	Up	0.0224262	0.15781	Fgf2	54250	Fibroblast growth factor 2	gland development	primary metabolic process	cell fate commitment	metabolic process	positive regulation of macromolecule biosynthetic process	endothelial cell proliferation	pituitary gland development	regulation of phosphatidylinositol 3-kinase activity	cellular response to stimulus	positive regulation of phospholipase activity	transmembrane receptor protein tyrosine kinase signaling pathway	regulation of RNA metabolic process	cellular ion homeostasis	negative regulation of cellular component movement	localization	regulation of sequestering of calcium ion	positive regulation of molecular function	eye morphogenesis	positive regulation of phosphorus metabolic process	intracellular transport	enzyme linked receptor protein signaling pathway	blood vessel endothelial cell migration	regulation of cerebellar granule cell precursor proliferation	anatomical structure development	intracellular protein transport	regulation of cell division	regulation of programmed cell death	cell proliferation in hindbrain	negative regulation of macromolecule metabolic process	regulation of developmental growth	regulation of organ formation	chemical homeostasis	cell migration	cation homeostasis	regulation of cell proliferation	programmed cell death	positive regulation of transcription, DNA-dependent	positive regulation of phosphorylation	circulatory system development	protein localization to organelle	tissue morphogenesis
2.6586	1.75928	1.51	Down	0.00384815	0.0464845	Dusp9	293847	Dual specificity phosphatase 9
2.25981	1.49539	1.51	Down	0.00770411	0.0758869	Apob48r	499264	Apolipoprotein B48 receptor
1.86102	1.2315	1.51	Down	0.0155958	0.123298	314581	314581	retrotransposon-like 1
1.66162	1.09955	1.51	Down	0.0223116	0.157399	Prg4	289104	Proteoglycan 4, (megakaryocyte stimulating factor, articular superficial zone protein, camptodactyly, arthropathy, coxa vara,
1.59516	1.05557	1.51	Down	0.0251654	0.169279	Dcbld1	309773	Discoidin, CUB and LCCL domain containing 1
1.46223	0.967604	1.51	Down	0.0320698	0.19825	500351	500351	histone H4 variant H4-v.1
1.39576	0.923622	1.51	Down	0.0362372	0.214424	100359836	100359836	kin of IRRE like 2 (Drosophila)-like
2.83584	4.24426	1.5	Up	0.00035128	0.00794083	Tcfap4	360482	Transcription factor AP4
1.90533	2.85883	1.5	Up	0.0031784	0.0404538	RGD1562988	500464	Similar to EHM2
1.79455	2.6829	1.5	Up	0.00458504	0.0523379	Ptpn6	116689	Protein tyrosine phosphatase, non-receptor type 6
1.573	2.35304	1.5	Up	0.00785434	0.0769155	100361440	100361440	rCG34955-like
1.48438	2.22109	1.5	Up	0.00975853	0.0900673	Nrm	361791	Nurim (nuclear envelope membrane protein)
0.952664	1.42942	1.5	Up	0.0369859	0.216833	Zc3h12a	313587	Zinc finger CCCH type containing 12A
0.952664	1.42942	1.5	Up	0.0369859	0.216833	Pklr	24651	Pyruvate kinase, liver and RBC
10.0362	6.68526	1.5	Down	3.11057e-08	2.711e-06	RGD1309362	307415	Similar to interferon-inducible GTPase
6.71296	4.46417	1.5	Down	5.53277e-06	0.000264265	Mmp14	81707	Matrix metallopeptidase 14 (membrane-inserted)
5.16211	3.4306	1.5	Down	6.60716e-05	0.00202274	LOC680723	680723	Hypothetical protein LOC680723
4.56392	3.03476	1.5	Down	0.000178897	0.00462673	Psmg4	689623	Proteasome (prosome, macropain) assembly chaperone 4
3.85496	2.57295	1.5	Down	0.000636899	0.0123891	Kirrel	310695	Kin of IRRE like (Drosophila)
3.45618	2.30905	1.5	Down	0.00125173	0.0206074	Met	24553	Met proto-oncogene	cellular chemical homeostasis	cellular response to monosaccharide stimulus	regulation of peptidyl-serine phosphorylation	regulation of transcription	regulation of phosphate metabolic process	regulation of primary metabolic process	regulation of anatomical structure morphogenesis	cellular glucose homeostasis	skeletal muscle organ development	tissue development	carbohydrate transport	regulation of developmental process	regulation of macromolecule biosynthetic process	macromolecule biosynthetic process	monosaccharide transport	Molecular Function:	nucleotide binding	protein kinase activity	protein tyrosine kinase activity	receptor activity	hepatocyte growth factor receptor activity	ATP binding	beta-catenin binding	protein complex binding	phospholipase binding	phosphatidylinositol 3-kinase binding	protein heterodimerization activity	transmembrane receptor activity	purine ribonucleoside triphosphate binding	transmembrane receptor protein tyrosine kinase activity	binding	transferase activity	phosphotransferase activity, alcohol group as acceptor	catalytic activity	transferase activity, transferring phosphorus-containing groups	kinase binding	transmembrane receptor protein kinase activity	protein dimerization activity	purine ribonucleotide binding	purine nucleotide binding	enzyme binding
2.2155	1.4734	1.5	Down	0.00905714	0.0855471	Pkp1	304822	Plakophilin 1
2.08257	1.38543	1.5	Down	0.0114514	0.10075	100361584	100361584	anoctamin 2-like
2.10472	1.40742	1.5	Down	0.0119694	0.103967	Omd	83717	Osteomodulin
1.81671	1.20951	1.5	Down	0.0183898	0.137858	A3galt2	171553	Alpha 1,3-galactosyltransferase 2
1.48438	0.989595	1.5	Down	0.0336061	0.204105	Mgl1	64195	Macrophage galactose N-acetyl-galactosamine specific lectin 1
1.41792	0.945613	1.5	Down	0.0379815	0.220788	100363351	100363351	hypothetical protein LOC100363351
2.34843	3.49657	1.49	Up	0.00134352	0.0216751	100359498	100359498	ribosomal protein L35a-like
2.14903	3.21069	1.49	Up	0.00195845	0.0281244	RGD1562252	315646	Similar to hypothetical gene supported by AK085276
1.86102	2.77087	1.49	Up	0.00431133	0.0500572	Tdp1	314380	Tyrosyl-DNA phosphodiesterase 1
1.63947	2.441	1.49	Up	0.00738099	0.0736504	Cbwd1	171057	COBW domain containing 1
1.28499	1.91322	1.49	Up	0.0176973	0.133852	Pkmyt1	287101	Protein kinase, membrane associated tyrosine/threonine 1
1.24068	1.84724	1.49	Up	0.0197725	0.14522	Hcrtr2	25605	Hypocretin (orexin) receptor 2
11.2547	7.5649	1.49	Down	9.23474e-09	9.10062e-07	Myh6	29556	Myosin, heavy chain 6, cardiac muscle, alpha
3.85496	2.59494	1.49	Down	0.000806339	0.0146918	RGD1561797	499655	RGD1561797
2.92446	1.9572	1.49	Down	0.0031086	0.0398298	Adcy10	59320	Adenylate cyclase 10 (soluble)
2.6586	1.78127	1.49	Down	0.00492203	0.0548635	Nup37	299706	Nucleoporin 37
2.39274	1.60534	1.49	Down	0.00782419	0.0767925	Nfatc4	305897	Nuclear factor of activated T-cells, cytoplasmic, calcineurin-dependent 4
2.06041	1.38543	1.49	Down	0.014062	0.11548	Parva	57341	Parvin, alpha
1.90533	1.27548	1.49	Down	0.0170689	0.130182	Wnt3	24882	Wingless-type MMTV integration site family, member 3
1.83886	1.2315	1.49	Down	0.0192288	0.142039	Rpl38	689284	Ribosomal protein L38
1.50654	1.01159	1.49	Down	0.0351603	0.210557	Il28ra	362628	Interleukin 28 receptor alpha
13.2265	19.638	1.48	Up	4.31877e-14	9.06443e-12	Tacr3	24808	Tachykinin receptor 3
8.86199	13.0846	1.48	Up	1.16345e-09	1.35084e-07	Ankrd42	293117	Ankyrin repeat domain 42
3.67773	5.43178	1.48	Up	8.72827e-05	0.0025539	Pcgf5	681178	Polycomb group ring finger 5
2.85799	4.22227	1.48	Up	0.000537304	0.0109202	Rpa2	59102	Replication protein A2
1.17421	1.73729	1.48	Up	0.0258874	0.172435	Tmem48	362557	Transmembrane protein 48
0.952664	1.40742	1.48	Up	0.0456668	0.245702	Fancd2	312641	Fanconi anemia, complementation group D2
4.16514	2.81485	1.48	Down	0.000557751	0.0112623	Il13ra1	252963	Interleukin 13 receptor, alpha 1
3.3454	2.26507	1.48	Down	0.00207077	0.0293702	Magmas	679907	Mitochondria-associated protein involved in granulocyte-macrophage colony-stimulating factor signal transduction
3.25678	2.1991	1.48	Down	0.00222907	0.0311072	Lgr5	299802	Leucine rich repeat containing G protein coupled receptor 5
1.59516	1.07756	1.48	Down	0.0325148	0.199756	Ovol1	309164	Ovo-like 1(Drosophila)
4.14298	6.06952	1.47	Up	4.71305e-05	0.00156347	315264	315264	pseudouridylate synthase 7 homolog (S. cerevisiae)-like
3.38971	4.99196	1.47	Up	0.000186887	0.00481058	RGD1311021	308765	Hypothetical LOC308765
1.88317	2.77087	1.47	Up	0.00547315	0.0592471	Ptprc	24699	Protein tyrosine phosphatase, receptor type, C	regulation of cellular metabolic process	antigen receptor-mediated signaling pathway	negative regulation of response to stimulus	calcium ion homeostasis	regulation of immune effector process	immunoglobulin production	positive regulation of immune system process	regulation of DNA metabolic process	positive regulation of mononuclear cell proliferation	cellular chemical homeostasis	positive regulation of adaptive immune response	cellular calcium ion homeostasis	T cell activation	interphase	multi-organism process	negative regulation of leukocyte mediated cytotoxicity	regulation of cell communication	regulation of phosphate metabolic process	regulation of primary metabolic process	positive regulation of leukocyte proliferation	adaptive immune response	positive regulation of cell proliferation	multicellular organismal development	regulation of isotype switching to IgG isotypes	negative regulation of cell killing	regulation of cytokine-mediated signaling pathway	regulation of developmental process	regulation of leukocyte activation	leukocyte activation involved in immune response	macromolecule biosynthetic process	Molecular Function:	protein tyrosine phosphatase activity	transmembrane receptor protein tyrosine phosphatase activity	protein binding	heparin binding	hydrolase activity	protein kinase regulator activity	protein kinase binding	heparan sulfate proteoglycan binding	carbohydrate binding	transmembrane receptor activity
1.83886	2.70489	1.47	Up	0.00609418	0.0639355	Cbr3	304078	Carbonyl reductase 3
1.83886	2.70489	1.47	Up	0.00609418	0.0639355	Adamts19	361332	ADAM metallopeptidase with thrombospondin type 1 motif, 19
1.50654	2.22109	1.47	Up	0.0124716	0.106715	100359532	100359532	mCG145728-like
1.37361	2.02317	1.47	Up	0.0173467	0.131839	Fam92b	361423	Family with sequence similarity 92, member B
1.24068	1.82525	1.47	Up	0.0242112	0.165151	Ptch2	366452	Patched homolog 2 (Drosophila)
1.15206	1.69331	1.47	Up	0.0303066	0.190128	Twist2	59327	Twist homolog 2 (Drosophila)
73.2886	49.8096	1.47	Down	0	0	Grin2c	24411	Glutamate receptor, ionotropic, N-methyl D-aspartate 2C
10.7673	7.323	1.47	Down	4.55165e-08	3.6527e-06	Sulf1	171396	Sulfatase 1
4.03221	2.74887	1.47	Down	0.000876226	0.0157418	Frzb	295691	Frizzled-related protein
3.72203	2.52896	1.47	Down	0.00127231	0.0207874	Pde8a	308776	Phosphodiesterase 8A
3.61126	2.46299	1.47	Down	0.00165655	0.0250272	363180	363180	similar to RIKEN cDNA 4930555G01
3.5448	2.41901	1.47	Down	0.00185467	0.0269608	Evc	289712	Ellis van Creveld gene homolog (human)
3.43402	2.33105	1.47	Down	0.00192296	0.0276329	RGD1560812	500640	RGD1560812
3.25678	2.22109	1.47	Down	0.00280984	0.0369477	Relt	361615	RELT tumor necrosis factor receptor
3.19032	2.17711	1.47	Down	0.00314864	0.0401686	F11r	116479	F11 receptor
1.90533	1.29747	1.47	Down	0.0218257	0.155233	Fam70b	290877	Family with sequence similarity 70, member B
1.83886	1.25349	1.47	Down	0.0246004	0.166966	Slc43a3	311170	Solute carrier family 43, member 3
1.7724	1.20951	1.47	Down	0.0277418	0.180491	Pdlim1	54133	PDZ and LIM domain 1
3.94359	5.73965	1.46	Up	9.78983e-05	0.00281916	Mgst1	171341	Microsomal glutathione S-transferase 1
2.12688	3.10073	1.46	Up	0.00404083	0.0480933	Tex9	300822	Testis expressed gene 9
32.6121	22.3868	1.46	Down	0	0	Cldn11	84588	Claudin 11
238.498	163.811	1.46	Down	0	0	Ccng1	25405	Cyclin G1
9.7925	6.68526	1.46	Down	2.36245e-07	1.61148e-05	RGD1307254	298712	Similar to RIKEN cDNA 1200011I18
8.55182	5.84961	1.46	Down	1.52775e-06	8.63931e-05	Aifm1	83533	Apoptosis-inducing factor, mitochondrion-associated 1
2.14903	1.4734	1.46	Down	0.0165455	0.127501	Hpse	64537	Heparanase
1.50654	1.03358	1.46	Down	0.0451247	0.245398	Sp110	301570	SP110 nuclear body protein
5.05133	7.323	1.45	Up	1.30958e-05	0.000550779	Kcnj16	29719	Potassium inwardly-rectifying channel, subfamily J, member 16
4.80763	6.99314	1.45	Up	1.75405e-05	0.000705109	Pwwp2b	361671	PWWP domain containing 2B
4.60823	6.68526	1.45	Up	3.02684e-05	0.00108744	Tmem204	287129	Transmembrane protein 204
2.94661	4.26625	1.45	Up	0.000912349	0.0161646	100359695	100359695	hypothetical protein LOC100359695
2.76937	4.00236	1.45	Up	0.00138511	0.0222473	Fndc1	308099	Fibronectin type III domain containing 1
2.10472	3.05675	1.45	Up	0.00467947	0.052979	Rfc4	288003	Replication factor C (activator 1) 4
1.52869	2.22109	1.45	Up	0.0158068	0.124246	Layn	500996	Layilin
1.50654	2.17711	1.45	Up	0.0183752	0.137833	497926	497926	shisa homolog 6 (Xenopus laevis)
1.30714	1.89123	1.45	Up	0.0275106	0.179467	LOC308954	308954	Similar to hypothetical protein MGC50721
1.26283	1.82525	1.45	Up	0.0307744	0.192587	Epha2	366492	Eph receptor A2
23.7058	16.4053	1.45	Down	7.21645e-15	1.65811e-12	685963	685963	similar to 60S ribosomal protein L38
14.9325	10.3138	1.45	Down	5.45959e-10	6.80983e-08	Nipsnap3a	313211	Nipsnap homolog 3A (C. elegans)
9.21647	6.3554	1.45	Down	9.85341e-07	5.79731e-05	Cpm	314855	Carboxypeptidase M
5.8046	4.00236	1.45	Down	0.000102295	0.00292265	LOC680182	680182	Similar to Nucleosome binding protein 1 (Nucleosome binding protein 45) (NBP-45) (GARP45 protein)
4.69685	3.23268	1.45	Down	0.000447703	0.00950069	Gjd2	50564	Gap junction protein, delta 2
4.69685	3.23268	1.45	Down	0.000447703	0.00950069	Nid2	302248	Nidogen 2
3.89927	2.6829	1.45	Down	0.00137073	0.0220489	Tusc1	681254	Tumor suppressor candidate 1
3.92143	2.70489	1.45	Down	0.0014209	0.0225239	Pde11a	140928	Phosphodiesterase 11A
3.38971	2.33105	1.45	Down	0.0028066	0.0369273	Pard6g	307237	Par-6 partitioning defective 6 homolog gamma (C. elegans)
2.74722	1.89123	1.45	Down	0.00729278	0.0730188	Fam46a	300870	Family with sequence similarity 46, member A
2.48136	1.7153	1.45	Down	0.0115915	0.101648	Znf503	305687	Zinc finger protein 503
1.66162	1.14353	1.45	Down	0.0367699	0.216205	Unc13d	192177	Unc-13 homolog D (C. elegans)
1.52869	1.05557	1.45	Down	0.0469452	0.249993	Abcg3l1	289453	ATP-binding cassette, sub-family G (WHITE), member 3-like 1
6.95666	10.0499	1.44	Up	4.14584e-07	2.65382e-05	Cog3	361073	Component of oligomeric golgi complex 3
4.40884	6.3554	1.44	Up	6.22839e-05	0.00193301	Adamts1	79252	ADAM metallopeptidase with thrombospondin type 1 motif, 1
2.79153	4.02435	1.44	Up	0.00143844	0.0227081	Lyrm1	365361	LYR motif containing 1
30.5074	21.1773	1.44	Down	0	0	Selplg	363930	Selectin, platelet (p-selectin) ligand
8.99492	6.26743	1.44	Down	2.44885e-06	0.000129428	Btbd17	303660	BTB (POZ) domain containing 17
5.78245	4.00236	1.44	Down	0.000122315	0.00337899	Chrac1	315058	Chromatin accessibility complex 1
5.07349	3.51856	1.44	Down	0.000342563	0.00779715	Gjc2	497913	Gap junction protein, gamma 2
4.78547	3.32064	1.44	Down	0.000514836	0.0106189	Lcmt2	296098	Leucine carboxyl methyltransferase 2
2.6586	1.84724	1.44	Down	0.00987903	0.0908721	310550	310550	dachsous 2 (Drosophila)
2.52567	1.75928	1.44	Down	0.0124551	0.106616	498072	498072	similar to High mobility group protein 2 (HMG-2)
2.34843	1.62733	1.44	Down	0.0146387	0.118687	Tp73	362675	Tumor protein p73
1.92748	1.34145	1.44	Down	0.0286829	0.18433	RGD1566107	500131	Similar to cAMP responsive element binding protein 5
1.7724	1.2315	1.44	Down	0.0351532	0.210557	Cytl1	498392	Cytokine like 1
122.938	175.554	1.43	Up	0	0	Zfp180	246279	Zinc finger protein 180
5.78245	8.24662	1.43	Up	9.02835e-06	0.000405496	Nfkbie	316241	Nuclear factor of kappa light polypeptide gene enhancer in B-cells inhibitor, epsilon
4.87409	6.99314	1.43	Up	3.31032e-05	0.00116495	Pqlc2	362642	PQ loop repeat containing 2
3.27894	4.68408	1.43	Up	0.000779345	0.0143316	367236	367236	collagen, type XIX, alpha 1
1.61731	2.30905	1.43	Up	0.0184919	0.138328	Tmprss5	266681	Transmembrane protease, serine 5
60.4609	42.2227	1.43	Down	0	0	100361089	100361089	hypothetical protein LOC100361089
23.3513	16.2733	1.43	Down	3.20854e-14	6.79962e-12	Tox3	291908	TOX high mobility group box family member 3
5.33935	3.73847	1.43	Down	0.00033567	0.00767226	Dio2	65162	Deiodinase, iodothyronine, type II
5.07349	3.54055	1.43	Down	0.000422999	0.00909677	Fah	29383	Fumarylacetoacetate hydrolase
4.51961	3.1667	1.43	Down	0.00098944	0.0171137	Abcb4	24891	ATP-binding cassette, sub-family B (MDR/TAP), member 4
4.40884	3.07874	1.43	Down	0.001035	0.017735	Slc26a2	117267	Solute carrier family 26 (sulfate transporter), member 2
3.85496	2.70489	1.43	Down	0.00244128	0.0333677	Rwdd2a	363110	RWD domain containing 2A
3.32325	2.33105	1.43	Down	0.00486063	0.0544092	499401	499401	t-complex-associated testis expressed 4
3.12385	2.17711	1.43	Down	0.005512	0.0594004	Lrrc43	288751	Leucine rich repeat containing 43
3.12385	2.17711	1.43	Down	0.005512	0.0594004	Sh3tc1	305441	SH3 domain and tetratricopeptide repeats 1
2.32627	1.62733	1.43	Down	0.0176693	0.133709	S100a6	85247	S100 calcium binding protein A6
1.79455	1.25349	1.43	Down	0.0364612	0.215261	RGD1562963	498729	Similar to chromosome 6 open reading frame 52
1.66162	1.16552	1.43	Down	0.0464476	0.248373	Oprm1	25601	Opioid receptor, mu 1
4.51961	6.42137	1.42	Up	0.000104757	0.00297352	Pdzrn4	315250	PDZ domain containing RING finger 4
3.89927	5.51974	1.42	Up	0.000367493	0.00822733	Rbms2	288771	RNA binding motif, single stranded interacting protein 2
1.66162	2.35304	1.42	Up	0.0199014	0.145851	Psme2	29614	Proteasome (prosome, macropain) activator subunit 2
1.55085	2.1991	1.42	Up	0.0239062	0.164152	Dbx2	541457	Developing brain homeobox 2
1.48438	2.11114	1.42	Up	0.0257326	0.171666	361076	361076	similar to diacylglycerol kinase eta
29.1116	20.4956	1.42	Down	1.11022e-16	2.95536e-14	Bcas1	246755	Breast carcinoma amplified sequence 1
12.6505	8.90635	1.42	Down	5.26152e-08	4.13124e-06	Shc1	85385	SHC (Src homology 2 domain containing) transforming protein 1
8.77337	6.15748	1.42	Down	4.9019e-06	0.000237248	Tprkb	297411	Tp53rk binding protein
5.8046	4.09033	1.42	Down	0.000235258	0.00575052	LOC292069	292069	Similar to RIKEN cDNA 2310061F22
5.60521	3.93639	1.42	Down	0.000266209	0.00637849	289671	289671	family with sequence similarity 184, member B
3.63341	2.55096	1.42	Down	0.00330708	0.0416784	Acaa2	170465	Acetyl-Coenzyme A acyltransferase 2
3.52264	2.48498	1.42	Down	0.00427678	0.0497634	Calca	24241	Calcitonin/calcitonin-related polypeptide, alpha	regulation of cellular metabolic process	muscle structure development	tissue remodeling	leukocyte chemotaxis	circulatory system process	calcium ion homeostasis	nucleoside monophosphate biosynthetic process	cellular chemical homeostasis	regulation of calcium ion transport	multi-organism process	sensory perception of temperature stimulus	regulation of transcription	regulation of phosphate metabolic process	regulation of primary metabolic process	regulation of anatomical structure size	multicellular organismal development	skeletal muscle organ development	tissue development	regulation of cell adhesion	negative regulation of tissue remodeling	regulation of developmental process	regulation of macromolecule biosynthetic process	macromolecule biosynthetic process	Molecular Function:	receptor binding	neuropeptide hormone activity	calcitonin receptor binding	G-protein-coupled receptor binding	protein binding	hormone activity	binding	Cellular Component:	extracellular region	extracellular space	intracellular	nucleus	cytoplasm	axon	neuron projection	neuronal cell body	terminal button
3.14601	2.22109	1.42	Down	0.00705534	0.0713161	Selenbp1	140927	Selenium binding protein 1
2.81368	1.97919	1.42	Down	0.0100979	0.0921862	Rnaseh2b	361056	Ribonuclease H2, subunit B
2.61429	1.84724	1.42	Down	0.0142616	0.116593	Cage1	306872	Cancer antigen 1
2.12688	1.49539	1.42	Down	0.0251395	0.169157	100362957	100362957	ribosomal protein L35a-like
1.99395	1.40742	1.42	Down	0.0318607	0.197236	Ltbp2	59106	Latent transforming growth factor beta binding protein 2
1.90533	1.34145	1.42	Down	0.0346938	0.208621	Card10	315120	Caspase recruitment domain family, member 10
1.81671	1.27548	1.42	Down	0.03778	0.21991	295406	295406	similar to 5-aminoimidazole-4-carboxamide ribonucleotide formyltransferase/IMP cyclohydrolase
7.3333	10.3578	1.41	Up	1.22623e-06	7.0998e-05	Abca1	313210	ATP-binding cassette, sub-family A (ABC1), member 1
6.66865	9.39016	1.41	Up	4.61224e-06	0.000225731	100360811	100360811	potassium intermediate/small conductance calcium-activated channel, subfamily N, member 1-like
4.34237	6.1135	1.41	Up	0.000219696	0.00546464	Gpsm2	362021	G-protein signaling modulator 2 (AGS3-like, C. elegans)
4.01005	5.65169	1.41	Up	0.000366505	0.00822208	LOC361016	361016	Similar to RIKEN cDNA 4933406L09
3.01308	4.24426	1.41	Up	0.00204746	0.0291343	Pafah1b3	114113	Platelet-activating factor acetylhydrolase, isoform Ib, gamma subunit
1.48438	2.08914	1.41	Up	0.0309069	0.19309	RGD1310958	305307	Similar to RIKEN cDNA C130090K23
1.41792	2.00118	1.41	Up	0.0333277	0.203171	Cndp1	307212	Carnosine dipeptidase 1 (metallopeptidase M20 family)
40.5658	28.7202	1.41	Down	0	0	Tf	24825	Transferrin
5.87107	4.1563	1.41	Down	0.000257953	0.00620111	Gtpbp10	312054	GTP-binding protein 10 (putative)
4.85194	3.4306	1.41	Down	0.000859775	0.0155073	LOC690437	690437	Hypothetical protein LOC690437
3.43402	2.441	1.41	Down	0.00570156	0.0608824	Ppapdc1a	309014	Phosphatidic acid phosphatase type 2 domain containing 1A
2.96877	2.11114	1.41	Down	0.0102403	0.093097	691447	691447	protein phosphatase 1, regulatory (inhibitor) subunit 3E
2.56998	1.82525	1.41	Down	0.0165299	0.127496	100359799	100359799	rCG43589-like
2.48136	1.75928	1.41	Down	0.0179741	0.135476	Wdhd1	305827	WD repeat and HMG-box DNA binding protein 1
2.50351	1.78127	1.41	Down	0.0185553	0.138707	Wasf2	313024	WAS protein family, member 2
2.41489	1.7153	1.41	Down	0.0201863	0.147188	Spry1	294981	Sprouty homolog 1, antagonist of FGF signaling (Drosophila)
2.08257	1.4734	1.41	Down	0.0292606	0.186156	LOC298442	298442	Similar to RIKEN cDNA 0610037D15
1.7724	1.25349	1.41	Down	0.0441083	0.242006	Sla	338477	Src-like adaptor
1.79455	1.27548	1.41	Down	0.0456059	0.245664	Nme6	58964	Non-metastatic cells 6, protein expressed in (nucleoside-diphosphate kinase)
1.70593	1.20951	1.41	Down	0.0497731	0.257633	Mx1	24575	Myxovirus (influenza virus) resistance 1
30.8176	42.9924	1.4	Up	0	0	Znf609	363412	Zinc finger protein 609
15.1097	21.1773	1.4	Up	1.08311e-11	1.77761e-09	Pcdhb9	680047	Protocadherin beta 9
4.14298	5.78363	1.4	Up	0.000443614	0.00944704	680988	680988	similar to ribosomal protein S12
2.56998	3.60652	1.4	Up	0.00489821	0.0546616	100362785	100362785	ankyrin repeat and death domain containing 1A-like
2.34843	3.29865	1.4	Up	0.00698489	0.0707172	Ppie	298508	Peptidylprolyl isomerase E (cyclophilin E)
1.41792	1.97919	1.4	Up	0.0399576	0.227668	Rps6ka6	317203	Ribosomal protein S6 kinase polypeptide 6
1.28499	1.80326	1.4	Up	0.0466402	0.249037	Plekhf1	308543	Pleckstrin homology domain containing, family F (with FYVE domain) member 1
16.6162	11.8531	1.4	Down	1.70879e-09	1.94268e-07	Cyp7b1	25429	Cytochrome P450, family 7, subfamily b, polypeptide 1
9.08354	6.46535	1.4	Down	7.45603e-06	0.000339063	Adamtsl1	362539	ADAMTS-like 1
5.91538	4.22227	1.4	Down	0.000333266	0.00764131	Mgp	25333	Matrix Gla protein
5.5609	3.98037	1.4	Down	0.000555725	0.0112433	Sec24d	310843	SEC24 family, member D (S. cerevisiae)
5.42797	3.87042	1.4	Down	0.0005679	0.011383	100361210	100361210	hypothetical protein LOC100361210
5.25073	3.76046	1.4	Down	0.000809444	0.0147238	RGD1310453	299521	Similar to hypothetical protein FLJ23451
4.56392	3.25467	1.4	Down	0.00158116	0.0240881	100360832	100360832	hypothetical protein LOC100360832
3.45618	2.46299	1.4	Down	0.00587826	0.0623472	Vangl1	690366	Vang-like 1 (van gogh, Drosophila)
3.25678	2.33105	1.4	Down	0.00823461	0.0796036	Kcnj8	25472	Potassium inwardly-rectifying channel, subfamily J, member 8
2.43705	1.73729	1.4	Down	0.0208343	0.150437	Megf6	65049	Multiple EGF-like-domains 6
2.30412	1.64932	1.4	Down	0.0262877	0.17456	Snai1	116490	Snail homolog 1 (Drosophila)
10.0584	14.0083	1.39	Up	5.60069e-08	4.3506e-06	LOC689710	689710	Hypothetical protein LOC689710
6.02615	8.37857	1.39	Up	2.90466e-05	0.00104798	Tbc1d13	499768	TBC1 domain family, member 13
5.29504	7.34499	1.39	Up	0.000100591	0.0028815	301887	301887	cadherin 12
3.38971	4.72806	1.39	Up	0.00153166	0.0235917	Fam84b	315019	Family with sequence similarity 84, member B
2.52567	3.51856	1.39	Up	0.00644534	0.0665705	Fer1l5	679806	Fer-1-like 5 (C. elegans)
2.28196	3.1667	1.39	Up	0.0105707	0.0952641	Eno3	25438	Enolase 3, beta, muscle
1.39576	1.93521	1.39	Up	0.0461926	0.247616	RGD1565534	502072	Similar to RING finger protein 33
40.9645	29.38	1.39	Down	0	0	Igsf1	302822	Immunoglobulin superfamily, member 1
26.4752	19.0002	1.39	Down	7.51621e-14	1.51911e-11	Atf5	282840	Activating transcription factor 5
11.2104	8.0707	1.39	Down	1.40718e-06	7.99892e-05	Cd48	245962	Cd48 molecule
11.011	7.91676	1.39	Down	1.5994e-06	9.02111e-05	RGD1565385	362153	Similar to mKIAA1604 protein
6.004	4.31024	1.39	Down	0.000373386	0.00832509	RGD1562551	311760	Similar to C20orf82
3.76634	2.70489	1.39	Down	0.00487534	0.0544979	Trim13	364398	Tripartite motif-containing 13
3.43402	2.46299	1.39	Down	0.00697863	0.0706865	Rrad	83521	Ras-related associated with diabetes
3.16816	2.28706	1.39	Down	0.0109287	0.0975276	Lims1	499443	LIM and senescent cell antigen-like domains 1
3.05739	2.1991	1.39	Down	0.0115489	0.101403	Pcolce	29569	Procollagen C-endopeptidase enhancer
2.79153	2.00118	1.39	Down	0.0148608	0.119875	Rxfp3	294807	Relaxin/insulin-like family peptide receptor 3
2.59213	1.86923	1.39	Down	0.0209466	0.150993	Lrrc6	299920	Leucine rich repeat containing 6 (testis)
2.39274	1.7153	1.39	Down	0.024129	0.164831	100362554	100362554	hypothetical protein LOC100362554
2.19334	1.58335	1.39	Down	0.0342139	0.206619	Msi1	259272	Musashi homolog 1(Drosophila)
1.99395	1.42942	1.39	Down	0.0395338	0.226316	Nfatc2	311658	Nuclear factor of activated T-cells, cytoplasmic, calcineurin-dependent 2
2.0161	1.45141	1.39	Down	0.0407647	0.229866	Efhc1	301295	EF-hand domain (C-terminal) containing 1
2.0161	1.45141	1.39	Down	0.0407647	0.229866	691984	691984	similar to Glypican-6 precursor
44.1992	61.025	1.38	Up	0	0	Agt	24179	Angiotensinogen (serpin peptidase inhibitor, clade A, member 8)	response to stress	organ development	rhythmic process	regulation of multicellular organism growth	regulation of cell size	transmission of nerve impulse	multicellular organism reproduction	regulation of catalytic activity	gonad development	regulation of endothelial cell migration	female gamete generation	negative regulation of cellular process	cardiovascular system development	peptidyl-tyrosine modification	regulation of tube size	epithelium development	macromolecule metabolic process	regulation of systemic arterial blood pressure mediated by a chemical signal	negative regulation of signaling	monocarboxylic acid metabolic process	cellular cation homeostasis	cellular macromolecule metabolic process	negative regulation of cell communication	muscle structure development	regulation of cellular metabolic process	gliogenesis	negative regulation of response to stimulus	circulatory system process	regulation of phosphatidylinositol 3-kinase cascade	cellular chemical homeostasis	sexual reproduction	astrocyte development	cellular localization	female sex differentiation	regulation of cell growth	regulation of cell communication	regulation of phosphate metabolic process	regulation of primary metabolic process	positive regulation of cell proliferation	regulation of anatomical structure size	epithelial cell differentiation
12.2739	16.9331	1.38	Up	6.07551e-09	6.28513e-07	Fgfbp3	499349	Fibroblast growth factor binding protein 3
11.3212	15.6576	1.38	Up	1.79147e-08	1.64996e-06	Fuk	307848	Fucokinase
11.0775	15.2398	1.38	Up	4.4486e-08	3.59645e-06	Ercc5	301382	Excision repair cross-complementing rodent repair deficiency, complementation group 5
5.8046	8.00472	1.38	Up	6.52081e-05	0.00200192	Dnah17	287845	Dynein, axonemal, heavy chain 17
5.53874	7.63088	1.38	Up	0.000100985	0.00288898	100360936	100360936	rCG22080-like
8.57397	6.20146	1.38	Down	3.12966e-05	0.00111443	Prkcd	170538	Protein kinase C, delta
6.11477	4.44218	1.38	Down	0.000515542	0.0106189	Trim59	365813	Tripartite motif-containing 59
5.33935	3.87042	1.38	Down	0.00109362	0.0184337	Ednra	24326	Endothelin receptor type A	vascular smooth muscle contraction	cellular cation homeostasis	cellular macromolecule metabolic process	regulation of cellular metabolic process	regulation of organ morphogenesis	leukocyte chemotaxis	circulatory system process	regulation of odontogenesis	calcium ion homeostasis	positive regulation of immune system process	positive regulation of calcium ion transport into cytosol	cellular chemical homeostasis	nucleoside monophosphate biosynthetic process	regulation of calcium ion transport	cellular calcium ion homeostasis	multi-organism process	parturition	regulation of cell communication	embryo development	regulation of phosphate metabolic process	regulation of primary metabolic process	release of sequestered calcium ion into cytosol	regulation of anatomical structure morphogenesis	regulation of anatomical structure size	multicellular organismal development	copulation	tissue development	neutrophil chemotaxis	carbohydrate transport	regulation of developmental process	monosaccharide transport	Molecular Function:	endothelin-A receptor activity	receptor activity	G-protein coupled receptor activity	endothelin receptor activity	transmembrane receptor activity	peptide receptor activity	peptide binding	binding	signal transducer activity
5.00702	3.62852	1.38	Down	0.00155342	0.0237959	Rpp38	291317	Ribonuclease P/MRP 38 subunit (human)
4.80763	3.47458	1.38	Down	0.00177883	0.0262177	Galc	314360	Galactosylceramidase
3.50049	2.52896	1.38	Down	0.00760427	0.0752718	Gpsm3	406163	G-protein signaling modulator 3 (AGS3-like, C. elegans)
3.27894	2.37503	1.38	Down	0.0103342	0.0936771	41336	364878	Membrane-associated ring finger (C3HC4) 3
3.21247	2.33105	1.38	Down	0.0115572	0.101436	Epha3	29210	Eph receptor A3
2.96877	2.15512	1.38	Down	0.0153184	0.121589	Gpr84	688730	G protein-coupled receptor 84
2.30412	1.67132	1.38	Down	0.0322759	0.199033	Inhba	29200	Inhibin beta-A
2.23765	1.62733	1.38	Down	0.0362482	0.214424	Lipt1	316342	Lipoyltransferase 1
2.14903	1.56136	1.38	Down	0.0395871	0.226503	Rora	300807	RAR-related orphan receptor alpha
20.1832	27.6207	1.37	Up	4.03233e-13	7.52288e-11	Kcnj10	29718	Potassium inwardly-rectifying channel, subfamily J, member 10
18.6102	25.4876	1.37	Up	2.86049e-12	4.91644e-10	Adam19	303068	A disintegrin and metallopeptidase domain 19 (meltrin beta)
8.44104	11.5673	1.37	Up	2.43644e-06	0.000129398	Zbtb24	365590	Zinc finger and BTB domain containing 24
7.90932	10.7976	1.37	Up	6.69034e-06	0.000308094	Dcps	266605	Decapping enzyme, scavenger
5.29504	7.27902	1.37	Up	0.000161025	0.00425012	Fos	314322	FBJ osteosarcoma oncogene
4.38668	6.02553	1.37	Up	0.00061413	0.0120659	rCG_21827	363915	Similar to CG14446-PA
3.5891	4.90399	1.37	Up	0.00234476	0.0323115	C1qtnf1	303701	C1q and tumor necrosis factor related protein 1
3.36756	4.61811	1.37	Up	0.00284061	0.0372146	Card6	294770	Caspase recruitment domain family, member 6
2.92446	4.00236	1.37	Up	0.00574476	0.0611392	Exosc7	316098	Exosome component 7
2.83584	3.89241	1.37	Up	0.00601251	0.0633038	100362033	100362033	synaptonemal complex protein 3-like
2.59213	3.54055	1.37	Up	0.00980287	0.0903412	100362113	100362113	Fas apoptotic inhibitory molecule
2.59213	3.54055	1.37	Up	0.00980287	0.0903412	Zic5	361095	Zic family member 5 (odd-paired homolog, Drosophila)
2.50351	3.4306	1.37	Up	0.01027	0.0932499	Slc12a3	54300	Solute carrier family 12 (sodium/chloride transporters), member 3
2.37058	3.25467	1.37	Up	0.0119397	0.103833	RGD1560436	500546	Similar to hypothetical protein FLJ20508
2.32627	3.1887	1.37	Up	0.0132615	0.110672	Arr3	171107	Arrestin 3, retinal (X-arrestin)
2.32627	3.1887	1.37	Up	0.0132615	0.110672	RGD1560258	360799	Similar to RIKEN cDNA 4930579G22
1.90533	2.61693	1.37	Up	0.0240218	0.164626	Nfya	29508	Nuclear transcription factor-Y alpha
1.90533	2.61693	1.37	Up	0.0240218	0.164626	RGD1562655	317227	Similar to toll-like receptor 13
1.61731	2.22109	1.37	Up	0.0376715	0.219571	Serpina10	171154	Serine (or cysteine) peptidase inhibitor, clade A (alpha-1 antiproteinase, antitrypsin), member 10
71.8486	52.5805	1.37	Down	0	0	Vps52	25218	Vacuolar protein sorting 52 homolog (S. cerevisiae)
283.783	206.693	1.37	Down	0	0	Megf8	114029	Multiple EGF-like-domains 8
10.1691	7.41097	1.37	Down	9.1092e-06	0.00040745	Sfxn2	294011	Sideroflexin 2
8.88414	6.46535	1.37	Down	3.11956e-05	0.00111278	24974	24974	RT1 class Ia, locus A2
7.15606	5.21187	1.37	Down	0.000192169	0.00491179	100361247	100361247	rCG54479-like
7.06744	5.16789	1.37	Down	0.000249305	0.00603306	Tnfrsf1a	25625	Tumor necrosis factor receptor superfamily, member 1a
5.18426	3.78245	1.37	Down	0.00158998	0.0241633	Tnfaip8	307428	Tumor necrosis factor, alpha-induced protein 8
5.07349	3.71648	1.37	Down	0.00202028	0.0287947	Adfp	298199	Adipose differentiation related protein
4.60823	3.36462	1.37	Down	0.00297004	0.0384929	Nlp	311529	Ninein-like
4.16514	3.03476	1.37	Down	0.00448802	0.0516146	Rg9mtd2	295496	RNA (guanine-9-) methyltransferase domain containing 2
4.20944	3.07874	1.37	Down	0.00472708	0.0533244	Ugt1a6	113992	UDP glucuronosyltransferase 1 family, polypeptide A6
3.98789	2.90281	1.37	Down	0.00529769	0.0579059	Fndc7	310787	Fibronectin type III domain containing 7
2.6586	1.93521	1.37	Down	0.0228053	0.159345	Fxyd5	60338	FXYD domain-containing ion transport regulator 5
2.70291	1.97919	1.37	Down	0.0240733	0.164725	LOC680726	680726	Similar to RNA binding motif, single stranded interacting protein 3 isoform 1
2.17119	1.58335	1.37	Down	0.0407204	0.229866	Papolb	304300	Poly (A) polymerase beta (testis specific)
82.9039	112.704	1.36	Up	0	0	Tbc1d9b	360520	TBC1 domain family, member 9B
21.3352	29.0721	1.36	Up	2.00284e-13	3.86885e-11	Phospho2	295663	Phosphatase, orphan 2
8.55182	11.6552	1.36	Up	3.23035e-06	0.00016709	RGD1308544	361192	LOC361192
5.38366	7.30101	1.36	Up	0.000283259	0.00670606	RGD1561205	500557	Similar to RIKEN cDNA 2610200G18
3.76634	5.1239	1.36	Up	0.00213849	0.0300573	LOC362419	362419	Similar to CG33331-PA
3.30109	4.48616	1.36	Up	0.0041874	0.0490884	100362237	100362237	ribosomal protein L35a-like
2.83584	3.87042	1.36	Up	0.00705712	0.0713161	Wif1	114557	Wnt inhibitory factor 1
2.81368	3.82643	1.36	Up	0.00804248	0.0781269	Drd2	24318	Dopamine receptor D2	negative regulation of cellular process	gene expression	negative regulation of signaling	negative regulation of sequestering of calcium ion	cellular cation homeostasis	regulation of cellular metabolic process	memory	calcium ion homeostasis	positive regulation of organelle organization	learning	cellular chemical homeostasis	regulation of calcium ion transport	regulation of protein transport	circadian rhythm	regulation of transcription	positive regulation of cell proliferation	circadian behavior	regulation of circadian rhythm	regulation of calcium ion transport via voltage-gated calcium channel activity	peptide hormone secretion	regulation of developmental process	macromolecule biosynthetic process	sleep	cerebral cortex GABAergic interneuron differentiation	muscle system process	long-chain fatty acid transport	negative regulation of calcium ion transport	positive regulation of catalytic activity	positive regulation of peptide secretion	peptide transport	regulation of behavior	negative regulation of peptide secretion	positive regulation of growth	nervous system development	nucleobase, nucleoside, nucleotide and nucleic acid biosynthetic process	cell part morphogenesis	neurotransmitter transport	multicellular organismal homeostasis	regulation of cell cycle	inositol phosphate-mediated signaling	transcription
2.25981	3.07874	1.36	Up	0.0168421	0.128993	Eif2c3	313593	Eukaryotic translation initiation factor 2C, 3
2.25981	3.07874	1.36	Up	0.0168421	0.128993	Adam33	311425	ADAM metallopeptidase domain 33
1.86102	2.52896	1.36	Up	0.0315768	0.196111	Apool	317191	Apolipoprotein O-like
13.7804	10.1379	1.36	Down	5.07698e-07	3.21218e-05	Slc28a2	60423	Solute carrier family 28 (sodium-coupled nucleoside transporter), member 2
9.19431	6.77323	1.36	Down	4.3814e-05	0.00147816	Rgs11	54291	Regulator of G-protein signaling 11
8.95061	6.5973	1.36	Down	5.69247e-05	0.00180866	Hla-dma	294274	Major histocompatibility complex, class II, DM alpha
8.37458	6.15748	1.36	Down	8.75758e-05	0.00255904	Lamc3	311862	Laminin gamma 3
7.24468	5.34381	1.36	Down	0.000302311	0.00706514	Zdhhc15	317235	Zinc finger, DHHC-type containing 15
4.65254	3.40861	1.36	Down	0.00312513	0.040009	Cd38	25668	CD38 molecule
4.05436	2.99078	1.36	Down	0.0068817	0.070092	Smc4	295107	Structural maintenance of chromosomes 4
3.94359	2.90281	1.36	Down	0.00730225	0.0730188	Ostf1	259275	Osteoclast stimulating factor 1
3.69988	2.72688	1.36	Down	0.00963735	0.0892508	Hist1h4b	64627	Histone cluster 1, H4b
3.14601	2.30905	1.36	Down	0.0156507	0.123464	RGD1310271	313778	Similar to hypothetical protein MGC45873
3.14601	2.30905	1.36	Down	0.0156507	0.123464	Pls1	315926	Plastin 1 (I isoform)
3.19032	2.35304	1.36	Down	0.0164658	0.127272	Pdlim3	114108	PDZ and LIM domain 3
2.96877	2.17711	1.36	Down	0.0185793	0.138839	Loxl3	312478	Lysyl oxidase-like 3
2.88015	2.11114	1.36	Down	0.02025	0.147439	Gjb1	29584	Gap junction protein, beta 1
2.37058	1.73729	1.36	Down	0.0350715	0.210313	RGD1310899	299198	Similar to CGI-35 protein
32.6564	44.004	1.35	Up	0	0	100359816	100359816	rCG21620-like
8.75121	11.7872	1.35	Up	6.2756e-06	0.000292077	Gypc	364837	Glycophorin C (Gerbich blood group)
5.22857	7.0811	1.35	Up	0.000370322	0.00826522	Cpt2	25413	Carnitine palmitoyltransferase 2
5.02918	6.77323	1.35	Up	0.000619485	0.012141	LOC691169	691169	Hypothetical protein LOC691169
4.89625	6.5973	1.35	Up	0.000716659	0.0134905	Cdc25a	171102	Cell division cycle 25 homolog A (S. pombe)
4.05436	5.45377	1.35	Up	0.00221365	0.0309543	LOC689939	689939	Similar to KIAA0999 protein
3.96574	5.34381	1.35	Up	0.00232417	0.0320934	LOC691729	691729	Similar to spermatogenesis associated 5-like 1
3.85496	5.18988	1.35	Up	0.00276446	0.0365492	Tbc1d19	289657	TBC1 domain family, member 19
3.50049	4.72806	1.35	Up	0.00390733	0.0470691	315673	315673	tumor necrosis factor, alpha-induced protein 8-like 3
2.70291	3.65051	1.35	Up	0.0112479	0.0994002	RGD1561792	298861	Similar to CG14903-PA
2.56998	3.47458	1.35	Up	0.0131028	0.110503	691781	691781	similar to Tubulin alpha-2 chain (Alpha-tubulin 2)
2.48136	3.34263	1.35	Up	0.016113	0.125547	Cyp4f5	286905	Cytochrome P450 4F5
2.19334	2.96879	1.35	Up	0.0213706	0.153104	Fam164c	314321	Family with sequence similarity 164, member C
2.08257	2.81485	1.35	Up	0.025668	0.171445	Igsf6	171064	Immunoglobulin superfamily, member 6
2.03826	2.74887	1.35	Up	0.0285291	0.184241	LOC679519	679519	Similar to ribosomal protein L31
1.94964	2.63892	1.35	Up	0.0300254	0.189113	305275	305275	similar to 60S ribosomal protein L9
1.94964	2.63892	1.35	Up	0.0300254	0.189113	A2m	24153	Alpha-2-macroglobulin
1.86102	2.50697	1.35	Up	0.037164	0.217419	689064	689064	beta-globin
1.7724	2.39702	1.35	Up	0.0391456	0.225379	Slc16a3	80878	Solute carrier family 16, member 3 (monocarboxylic acid transporter 4)
1.7724	2.39702	1.35	Up	0.0391456	0.225379	Robo4	300518	Roundabout homolog 4 (Drosophila)
1.70593	2.30905	1.35	Up	0.0423952	0.235832	Cuedc2	294009	CUE domain containing 2
42.316	31.3152	1.35	Down	0	0	Ppp1r3c	309513	Protein phosphatase 1, regulatory (inhibitor) subunit 3C
9.01707	6.68526	1.35	Down	7.23324e-05	0.00218378	RGD1562161	501559	Similar to chromosome X open reading frame 23
7.28899	5.40979	1.35	Down	0.0003761	0.00835838	Adarb2	117088	Adenosine deaminase, RNA-specific, B2
6.58003	4.882	1.35	Down	0.000718603	0.0134905	Tmbim1	316516	Transmembrane BAX inhibitor motif containing 1
6.04831	4.48616	1.35	Down	0.0011711	0.0195135	Mtfmt	315763	Mitochondrial methionyl-tRNA formyltransferase
5.13995	3.80444	1.35	Down	0.00259893	0.0350487	RGD1565815	498610	Similar to transcription elongation factor B (SIII), polypeptide 1
4.36453	3.23268	1.35	Down	0.00561642	0.0601251	100361133	100361133	c-myc binding protein
4.2316	3.14471	1.35	Down	0.00695973	0.0705278	Ccdc23	362578	Coiled-coil domain containing 23
3.94359	2.9248	1.35	Down	0.00875199	0.0833865	Pcdhb15	291646	Protocadherin beta 15
3.50049	2.59494	1.35	Down	0.0133772	0.111372	Ager	81722	Advanced glycosylation end product-specific receptor
3.14601	2.33105	1.35	Down	0.0188522	0.140159	RGD1565283	498274	Similar to novel protein
2.61429	1.93521	1.35	Down	0.0317821	0.196917	Ccdc14	288054	Coiled-coil domain containing 14
2.63644	1.9572	1.35	Down	0.0325787	0.200092	Nek8	287473	NIMA (never in mitosis gene a)- related kinase 8
2.54782	1.89123	1.35	Down	0.0355841	0.211874	Wdr25	299317	WD repeat domain 25
8.81768	11.8092	1.34	Up	8.95982e-06	0.000403313	Tfpi	29436	Tissue factor pathway inhibitor (lipoprotein-associated coagulation inhibitor)
6.58003	8.7964	1.34	Up	0.000138584	0.00376246	Sult1a1	83783	Sulfotransferase family, cytosolic, 1A, phenol-preferring, member 1
6.15908	8.24662	1.34	Up	0.000208735	0.00527346	Pcdh18	295027	Protocadherin 18
5.89322	7.89477	1.34	Up	0.000278805	0.00662935	Dcc	25311	Deleted in colorectal carcinoma
5.45012	7.323	1.34	Up	0.000410481	0.00888005	RGD1565923	500539	Similar to hypothetical protein FLJ20972
5.22857	6.99314	1.34	Up	0.000666512	0.0128295	Mapkapk3	315994	Mitogen-activated protein kinase-activated protein kinase 3
4.74116	6.3554	1.34	Up	0.00108623	0.0183373	361091	361091	similar to UDP-glucose ceramide glucosyltransferase-like 2
4.63039	6.20146	1.34	Up	0.00128902	0.0209507	Hmgcl	79238	3-hydroxymethyl-3-methylglutaryl-Coenzyme A lyase
3.41187	4.57413	1.34	Up	0.00555511	0.059762	RGD1564626	292045	Similar to chromodomain Y-like protein 2
1.97179	2.63892	1.34	Up	0.0361993	0.214351	Syt10	60567	Synaptotagmin X
1.88317	2.52896	1.34	Up	0.0381813	0.221466	Armc2	499470	Armadillo repeat containing 2
49.4499	37.0328	1.34	Down	0	0	Tspan2	64521	Tetraspanin 2
14.3786	10.7536	1.34	Down	1.08302e-06	6.35488e-05	Kcnh4	114032	Potassium voltage-gated channel, subfamily H (eag-related), member 4
11.6978	8.73043	1.34	Down	9.54255e-06	0.000423364	Ranbp3l	294789	RAN binding protein 3-like
8.48535	6.3554	1.34	Down	0.00019284	0.00492316	N4bp3	303112	Nedd4 binding protein 3
7.48838	5.58571	1.34	Down	0.000387522	0.00852705	S1pr5	60399	Sphingosine-1-phosphate receptor 5
7.26683	5.43178	1.34	Down	0.000515669	0.0106189	Dna2	309762	DNA replication helicase 2 homolog (yeast)
6.11477	4.57413	1.34	Down	0.00148492	0.0231852	Filip1	246776	Filamin A interacting protein 1
5.8046	4.33223	1.34	Down	0.00181778	0.0265763	RGD1563351	294350	RGD1563351
5.51659	4.11232	1.34	Down	0.00227526	0.0316458	500923	500923	similar to tumor protein, translationally-controlled 1
4.69685	3.49657	1.34	Down	0.00468747	0.0529891	Alg8	293129	Asparagine-linked glycosylation 8, alpha-1,3-glucosyltransferase homolog (S. cerevisiae)
4.12082	3.07874	1.34	Down	0.00882093	0.0839334	100360779	100360779	rCG55084-like
3.41187	2.55096	1.34	Down	0.0174359	0.132333	Nxt1	296219	NTF2-like export factor 1
3.23463	2.41901	1.34	Down	0.0207189	0.149715	Exosc8	295050	Exosome component 8
3.14601	2.35304	1.34	Down	0.0225941	0.158274	Aoc3	29473	Amine oxidase, copper containing 3 (vascular adhesion protein 1)
2.96877	2.22109	1.34	Down	0.0268912	0.177068	Mx2	286918	Myxovirus (influenza virus) resistance 2
2.6586	1.97919	1.34	Down	0.0333802	0.203299	Col8a2	313592	Collagen, type VIII, alpha 2
2.52567	1.89123	1.34	Down	0.0417905	0.234379	Hspb1	24471	Heat shock protein 1
2.32627	1.73729	1.34	Down	0.0488086	0.255062	Sfpi1	366126	SFFV proviral integration 1
22.3101	29.6219	1.33	Up	7.91445e-12	1.31875e-09	Fam123c	501122	Family with sequence similarity 123C
18.9203	25.2457	1.33	Up	1.39195e-10	1.98586e-08	LOC362473	362473	Similar to Elongation factor 1-gamma (EF-1-gamma) (eEF-1B gamma)
13.005	17.3509	1.33	Up	1.04981e-07	7.66394e-06	Rragd	297960	Ras-related GTP binding D
5.05133	6.72925	1.33	Up	0.00098155	0.0170525	Scrn3	311731	Secernin 3
3.05739	4.06834	1.33	Up	0.0106749	0.0959629	Cfb	294257	Complement factor B
2.99092	3.98037	1.33	Up	0.0115238	0.101224	Chchd5	296147	Coiled-coil-helix-coiled-coil-helix domain containing 5
2.81368	3.73847	1.33	Up	0.0148668	0.119879	Pfkfb4	54283	6-phosphofructo-2-kinase/fructose-2,6-biphosphatase 4
2.03826	2.70489	1.33	Up	0.0390645	0.225185	Zfp53	308236	Zinc finger protein 53
1.97179	2.61693	1.33	Up	0.0423275	0.235635	Efna2	84358	Ephrin A2
9.92543	7.45495	1.33	Down	6.44974e-05	0.00198568	RGD1305628	288204	Similar to Hypothetical protein 5031404N19
7.11175	5.3658	1.33	Down	0.000860332	0.0155073	Eln	25043	Elastin
6.2477	4.70607	1.33	Down	0.00168544	0.0252851	Pcaf	301164	P300/CBP-associated factor
6.2477	4.70607	1.33	Down	0.00168544	0.0252851	Rpl37	81770	Ribosomal protein L37
5.51659	4.1563	1.33	Down	0.00318761	0.0405474	Serping1	295703	Serine (or cysteine) peptidase inhibitor, clade G, member 1
5.25073	3.95838	1.33	Down	0.00408644	0.0483462	Tax1bp3	360564	Tax1 (human T-cell leukemia virus type I) binding protein 3
4.63039	3.47458	1.33	Down	0.00619011	0.0647426	Car12	363085	Carbonic anyhydrase 12
4.09867	3.07874	1.33	Down	0.0102576	0.0931762	100363376	100363376	rCG51296-like
3.89927	2.9248	1.33	Down	0.0118915	0.103489	Frmd4b	252858	FERM domain containing 4B
3.96574	2.99078	1.33	Down	0.0126888	0.107771	24861	24861	UDP glucuronosyltransferase 1 family, polypeptide A1
3.5448	2.66091	1.33	Down	0.0167353	0.128672	RGD1565222	498514	Similar to RIKEN cDNA 4931414P19
3.5448	2.66091	1.33	Down	0.0167353	0.128672	Rad51ap1	689055	RAD51 associated protein 1
2.4592	1.84724	1.33	Down	0.0467666	0.249346	Abcc3	140668	ATP-binding cassette, sub-family C (CFTR/MRP), member 3
2.48136	1.86923	1.33	Down	0.0478435	0.251645	LOC498604	498604	Similar to B-cell novel protein 1
16.8599	22.2329	1.32	Up	6.92378e-09	7.06226e-07	Ndufs5	362588	NADH dehydrogenase (ubiquinone) Fe-S protein 5
10.435	13.7664	1.32	Up	4.99871e-06	0.000240865	Hebp1	362454	Heme binding protein 1
8.55182	11.3254	1.32	Up	2.74425e-05	0.00100506	Rorb	309288	RAR-related orphan receptor B
6.95666	9.17025	1.32	Up	0.000202652	0.00514359	Lrfn5	314164	Leucine rich repeat and fibronectin type III domain containing 5
6.20339	8.18065	1.32	Up	0.000440851	0.00941574	Alg3	287983	Asparagine-linked glycosylation 3, alpha-1,3- mannosyltransferase homolog (S. cerevisiae)
5.18426	6.86119	1.32	Up	0.00112529	0.0189106	Egr2	114090	Early growth response 2
4.03221	5.32182	1.32	Up	0.00447747	0.0515716	Wbscr27	688407	Williams Beuren syndrome chromosome region 27
3.56695	4.70607	1.32	Up	0.00759207	0.0751905	100363070	100363070	hypothetical protein LOC100363070
2.79153	3.6725	1.32	Up	0.0195064	0.143556	Paqr5	315741	Progestin and adipoQ receptor family member V
2.28196	3.01277	1.32	Up	0.0322785	0.199033	Neu2	29204	Sialidase 2 (cytosolic sialidase)
2.30412	3.03476	1.32	Up	0.0330447	0.201988	Insm1	366210	Insulinoma-associated 1
2.0161	2.66091	1.32	Up	0.0444436	0.243258	Trim25	494338	Tripartite motif-containing 25
24.9908	18.9782	1.32	Down	9.76045e-10	1.16421e-07	Top3b	287930	Topoisomerase (DNA) III beta
10.9002	8.26862	1.32	Down	5.06804e-05	0.00164866	RGD1304879	312301	Similar to Zinc finger protein 398 (Zinc finger DNA binding protein p52/p71)
10.4571	7.89477	1.32	Down	5.50881e-05	0.00176314	RGD1311893	288478	Hypothetical LOC288478
10.4793	7.96074	1.32	Down	7.67966e-05	0.00229632	Kcnd1	116695	Potassium voltage-gated channel, Shal-related family, member 1
10.2134	7.74083	1.32	Down	8.34349e-05	0.00245117	Sema5b	303901	Sema domain, seven thrombospondin repeats (type 1 and type 1-like), transmembrane domain (TM) and short cytoplasmic domain, (
7.48838	5.67368	1.32	Down	0.000745092	0.0138889	Tbcel	315591	Tubulin folding cofactor E-like
7.577	5.76164	1.32	Down	0.000804919	0.0146782	Npr1	24603	Natriuretic peptide receptor A/guanylate cyclase A (atrionatriuretic peptide receptor A)
6.66865	5.05793	1.32	Down	0.00151798	0.0234996	684557	684557	similar to mitochondrial ribosomal protein L40
5.53874	4.20028	1.32	Down	0.0038325	0.0463211	Rcsd1	360872	RCSD domain containing 1
5.05133	3.82643	1.32	Down	0.00557619	0.059847	RGD1308019	311795	Similar to hypothetical protein FLJ20245
4.74116	3.58453	1.32	Down	0.00687834	0.070092	Itgb2	309684	Integrin beta 2
4.54177	3.45259	1.32	Down	0.0094011	0.087808	100362129	100362129	zinc finger protein 627-like
4.25375	3.21069	1.32	Down	0.0100489	0.0919054	Wdr76	311361	WD repeat domain 76
4.12082	3.12272	1.32	Down	0.0124077	0.106405	Mmp2	81686	Matrix metallopeptidase 2
3.25678	2.46299	1.32	Down	0.0252332	0.169578	Heph	117240	Hephaestin
2.96877	2.24308	1.32	Down	0.0320962	0.198343	LOC681367	681367	Hypothetical protein LOC681367
3.01308	2.28706	1.32	Down	0.0334924	0.203698	Rarres2	297073	Retinoic acid receptor responder (tazarotene induced) 2
2.63644	2.00118	1.32	Down	0.0467219	0.249249	686087	686087	similar to motile sperm domain containing 1
12.2739	16.0314	1.31	Up	1.93142e-06	0.000106194	Hypk	311359	Huntingtin interacting protein K
12.1409	15.8555	1.31	Up	2.22454e-06	0.000119894	Tubg1	252921	Tubulin, gamma 1
5.8046	7.60889	1.31	Up	0.000898019	0.0159885	Tsen2	312649	TRNA splicing endonuclease 2 homolog (S. cerevisiae)
5.18426	6.79522	1.31	Up	0.00170512	0.0254559	Napepld	296757	N-acyl phosphatidylethanolamine phospholipase D
5.1178	6.70725	1.31	Up	0.00183588	0.0267693	315088	315088	similar to 1500031N24Rik protein
5.16211	6.75124	1.31	Up	0.00191378	0.0275736	Tcirg1	293650	T-cell, immune regulator 1, ATPase, H+ transporting, lysosomal V0 subunit A3
4.96271	6.50934	1.31	Up	0.00208445	0.0294495	Orai1	304496	ORAI calcium release-activated calcium modulator 1
4.65254	6.1135	1.31	Up	0.00268816	0.0359049	LOC300963	300963	Similar to centrosome protein Cep63
4.09867	5.38779	1.31	Up	0.00478308	0.0537893	Nudt22	293703	Nudix (nucleoside diphosphate linked moiety X)-type motif 22
3.94359	5.16789	1.31	Up	0.00625874	0.06516	Osgep	290028	O-sialoglycoprotein endopeptidase
3.21247	4.22227	1.31	Up	0.0125475	0.107071	Pdxk	83578	Pyridoxal (pyridoxine, vitamin B6) kinase
2.88015	3.76046	1.31	Up	0.0213047	0.152772	Ccdc44	360645	Coiled-coil domain containing 44
2.72506	3.56254	1.31	Up	0.0243738	0.165899	RGD1310159	304500	Similar to acetyl-coA dehydrogenase -related (111.6 kD) (5G231)
2.48136	3.25467	1.31	Up	0.0295236	0.187011	RGD1565731	500153	Similar to KIAA1680 protein
2.39274	3.14471	1.31	Up	0.0312372	0.194535	Fam129a	63912	Family with sequence similarity 129, member A
16.2174	12.4249	1.31	Down	1.77812e-06	9.92656e-05	Col23a1	353303	Collagen, type XXIII, alpha 1
12.9163	9.82998	1.31	Down	1.28387e-05	0.00054101	Slc22a8	83500	Solute carrier family 22 (organic anion transporter), member 8
10.1248	7.74083	1.31	Down	0.000143348	0.00388213	100361122	100361122	SRY-box containing gene 9
9.41586	7.19106	1.31	Down	0.000232779	0.00572396	Slc7a2	64554	Solute carrier family 7 (cationic amino acid transporter, y+ system), member 2
8.81768	6.70725	1.31	Down	0.000304958	0.00710792	Pxdn	554172	Peroxidasin homolog (Drosophila)
8.79552	6.70725	1.31	Down	0.000349436	0.00791234	Chd7	312974	Chromodomain helicase DNA binding protein 7
8.10872	6.17947	1.31	Down	0.000579831	0.0115902	Adra1a	29412	Adrenergic, alpha-1A-, receptor
7.39976	5.6297	1.31	Down	0.000946352	0.0166053	100362121	100362121	damage specific DNA binding protein 2
6.38063	4.86001	1.31	Down	0.00223029	0.0311072	Fzd2	64512	Frizzled homolog 2 (Drosophila)
6.15908	4.68408	1.31	Down	0.00252852	0.0343451	RGD1308101	679640	Similar to hypothetical protein FLJ20276
4.6747	3.56254	1.31	Down	0.0089901	0.0850979	311496	311496	hypothetical LOC311496
3.85496	2.94679	1.31	Down	0.0188983	0.140358	100360252	100360252	mCG49427-like
3.41187	2.59494	1.31	Down	0.0246273	0.16705	289180	289180	G protein-coupled receptor 161
3.43402	2.61693	1.31	Down	0.0251309	0.169151	Ngb	85382	Neuroglobin
2.68075	2.04516	1.31	Down	0.0487183	0.254773	Tmem140	362334	Transmembrane protein 140
15.9073	20.6715	1.3	Up	1.10077e-07	7.96934e-06	360504	360504	hemoglobin alpha 2 chain
10.3242	13.3925	1.3	Up	2.17297e-05	0.000835061	Rpap2	305120	RNA polymerase II associated protein 2
5.51659	7.14708	1.3	Up	0.00201517	0.0287686	Kin	689197	Antigenic determinant of rec-A protein
5.13995	6.70725	1.3	Up	0.00214684	0.0301358	Snupn	316108	Snurportin 1
5.22857	6.77323	1.3	Up	0.00265575	0.0356079	Slc25a24	310791	Solute carrier family 25 (mitochondrial carrier, phosphate carrier), member 24
4.74116	6.17947	1.3	Up	0.00335115	0.0420637	Dtwd1	296119	DTW domain containing 1
4.43099	5.76164	1.3	Up	0.00496733	0.0552352	296169	296169	similar to Proteasome subunit beta type 3 (Proteasome theta chain)
3.65557	4.75006	1.3	Up	0.0109482	0.0976617	Wnt10a	316527	Wingless-type MMTV integration site family, member 10A
3.03523	3.95838	1.3	Up	0.0186316	0.138992	Klhdc7a	298590	Kelch domain containing 7A
3.01308	3.9144	1.3	Up	0.0209971	0.151163	Nrf1	312195	Nuclear respiratory factor 1
27.3835	21.0014	1.3	Down	6.20478e-10	7.65186e-08	Sema4g	361764	Sema domain, immunoglobulin domain (Ig), transmembrane domain (TM) and short cytoplasmic domain, (semaphorin) 4G
15.0432	11.5453	1.3	Down	4.8078e-06	0.000234251	Mog	24558	Myelin oligodendrocyte glycoprotein
11.2326	8.66445	1.3	Down	0.000104076	0.00295802	Gemin4	497958	Gem (nuclear organelle) associated protein 4
9.72603	7.45495	1.3	Down	0.000221099	0.00548355	Myo1d	25485	Myosin ID
9.7925	7.52092	1.3	Down	0.000233085	0.00572396	Tanc1	311055	Tetratricopeptide repeat, ankyrin repeat and coiled-coil containing 1
8.83983	6.81721	1.3	Down	0.000569678	0.0114082	Rcbtb2	290363	Regulator of chromosome condensation (RCC1) and BTB (POZ) domain containing protein 2
7.93148	6.1135	1.3	Down	0.00107561	0.0182286	Nrg2	432361	Neuregulin 2
7.31114	5.60771	1.3	Down	0.00139899	0.0223264	Lta4h	299732	Leukotriene A4 hydrolase
5.18426	3.98037	1.3	Down	0.00734483	0.0733743	Arpc1b	54227	Actin related protein 2/3 complex, subunit 1B
4.09867	3.14471	1.3	Down	0.0168746	0.129107	Ntsr1	366274	Neurotensin receptor 1
4.16514	3.21069	1.3	Down	0.0178373	0.134729	Hacl1	85255	2-hydroxyacyl-CoA lyase 1
3.94359	3.03476	1.3	Down	0.0203875	0.147896	Gprc5c	287805	G protein-coupled receptor, family C, group 5, member C
3.83281	2.94679	1.3	Down	0.0217989	0.15518	Lsm10	366468	LSM10, U7 small nuclear RNA associated
3.7885	2.9248	1.3	Down	0.0246411	0.167091	Anln	307056	Anillin, actin binding protein
3.5448	2.72688	1.3	Down	0.0276937	0.180286	Gdpd2	302421	Glycerophosphodiester phosphodiesterase domain containing 2
3.19032	2.46299	1.3	Down	0.0392103	0.225529	LOC310958	310958	Similar to zinc finger, ZZ domain containing 3
3.01308	2.30905	1.3	Down	0.0396631	0.22673	RGD1566099	360851	Similar to novel protein
2.88015	2.22109	1.3	Down	0.0491877	0.255696	Amigo3	316003	Adhesion molecule with Ig like domain 3
21.5789	27.8846	1.29	Up	1.51789e-09	1.74382e-07	Dgcr2	360742	DiGeorge syndrome critical region gene 2
18.1671	23.4644	1.29	Up	3.146e-08	2.72503e-06	Slc4a8	315311	Solute carrier family 4 (anion exchanger), member 8
15.3977	19.8139	1.29	Up	5.29023e-07	3.33743e-05	Zfp9	100158232	Zinc finger protein 9
11.144	14.4041	1.29	Up	1.38031e-05	0.000576089	Sstr4	25555	Somatostatin receptor 4
9.46017	12.183	1.29	Up	8.00246e-05	0.00237657	Mertk	65037	C-mer proto-oncogene tyrosine kinase
8.86199	11.4353	1.29	Up	0.000118393	0.00329208	Inpp1	316376	Inositol polyphosphate-1-phosphatase
8.21949	10.5777	1.29	Up	0.000246816	0.00597946	Brf2	306542	BRF2, subunit of RNA polymerase III transcription initiation factor, BRF1-like
7.82071	10.0719	1.29	Up	0.000335011	0.00766521	RGD1565772	308341	Similar to hypothetical protein A430110N23
7.46622	9.65405	1.29	Up	0.000365837	0.00821553	100322884	100322884	serologically defined colon cancer antigen 1
7.00097	9.01631	1.29	Up	0.000689718	0.0131257	Zfp236	291409	Zinc finger protein 236
6.22555	8.00472	1.29	Up	0.00148059	0.0231507	406161	406161	complement component 4, gene 2
5.84891	7.52092	1.29	Up	0.00205872	0.0292341	Pde4d	24627	Phosphodiesterase 4D, cAMP-specific (phosphodiesterase E3 dunce homolog, Drosophila)
5.16211	6.64128	1.29	Up	0.00371381	0.0452877	Gpatc2	289362	G patch domain containing 2
4.96271	6.37739	1.29	Up	0.00463928	0.0527703	Nkd1	364952	Naked cuticle homolog 1 (Drosophila)
4.56392	5.89359	1.29	Up	0.00558687	0.059847	Hdhd3	688746	Haloacid dehalogenase-like hydrolase domain containing 3
3.85496	4.96997	1.29	Up	0.0114223	0.100576	Yif1	171441	Yip1 interacting factor homolog (S. cerevisiae)
3.47833	4.48616	1.29	Up	0.0160961	0.125525	Kcns1	117023	Potassium voltage-gated channel, delayed-rectifier, subfamily S, member 1
3.41187	4.3982	1.29	Up	0.0173809	0.131962	Rdh10	353252	Retinol dehydrogenase 10 (all-trans)
3.12385	4.02435	1.29	Up	0.0232161	0.161133	Rpl39	25347	Ribosomal protein L39
2.76937	3.58453	1.29	Up	0.0292945	0.186244	RGD1563185	500662	Similar to Glutathione S-transferase 8 (GST 8-8) (Chain 8) (GST class-alpha)
2.59213	3.34263	1.29	Up	0.0378768	0.220297	Dlx2	296499	Distal-less homeobox 2
2.54782	3.27666	1.29	Up	0.0418307	0.234544	Rps19	29287	Ribosomal protein S19
2.41489	3.12272	1.29	Up	0.0426418	0.236839	Tyrobp	361537	Tyro protein tyrosine kinase binding protein
36.0461	27.8846	1.29	Down	5.96778e-12	1.0098e-09	RGD1562420	314532	Similar to hypothetical protein
34.03	26.4772	1.29	Down	5.96824e-11	8.74327e-09	Nit1	289222	Nitrilase 1
23.3956	18.1646	1.29	Down	4.51791e-08	3.639e-06	Ndrg1	299923	N-myc downstream regulated gene 1
22.4651	17.3509	1.29	Down	4.6731e-08	3.73642e-06	LOC690468	690468	Similar to 60S ribosomal protein L38
21.2245	16.5152	1.29	Down	2.3817e-07	1.61956e-05	Wdr46	309628	WD repeat domain 46
19.7401	15.2837	1.29	Down	3.86242e-07	2.5085e-05	Acer2	313339	Alkaline ceramidase 2
15.1762	11.7872	1.29	Down	1.08719e-05	0.00046715	Mcam	78967	Melanoma cell adhesion molecule
12.5619	9.74201	1.29	Down	5.70744e-05	0.00181079	Stxbp3	114095	Syntaxin binding protein 3
11.3212	8.75242	1.29	Down	0.000111238	0.00312096	MGC72614	310540	Hypothetical LOC310540
10.6787	8.29061	1.29	Down	0.000219222	0.00546464	Aldh1a2	116676	Aldehyde dehydrogenase 1 family, member A2
9.70388	7.49893	1.29	Down	0.000339098	0.00774251	Ltbr	297604	Lymphotoxin beta receptor (TNFR superfamily, member 3)
9.94758	7.71884	1.29	Down	0.000351422	0.00794083	686139	686139	similar to abhydrolase domain containing 11
8.83983	6.86119	1.29	Down	0.000763306	0.0141318	Ifrd2	300994	Interferon-related developmental regulator 2
7.46622	5.80562	1.29	Down	0.00212372	0.0298873	Ift74	313365	Intraflagellar transport 74 homolog (Chlamydomonas)
7.1339	5.51974	1.29	Down	0.00222311	0.0310467	Nr1i3	65035	Nuclear receptor subfamily 1, group I, member 3
6.11477	4.72806	1.29	Down	0.00453043	0.0519541	Dmrtc1b	680068	DMRT-like family C1b
5.69383	4.3982	1.29	Down	0.00597542	0.0630104	Arid5a	316327	AT rich interactive domain 5A (Mrf1 like)
5.49443	4.24426	1.29	Down	0.00692636	0.0703203	Phka1	64561	Phosphorylase kinase alpha 1
5.69383	4.42019	1.29	Down	0.00694688	0.0704958	Polr2f	83503	Polymerase (RNA) II (DNA directed) polypeptide F
4.29806	3.32064	1.29	Down	0.0169883	0.129794	LOC680606	680606	Hypothetical protein LOC680606
4.27591	3.32064	1.29	Down	0.0194848	0.143542	Plxdc1	303505	Plexin domain containing 1
4.14298	3.21069	1.29	Down	0.0204854	0.148408	Cml5	114020	Camello-like 5
4.18729	3.25467	1.29	Down	0.0212066	0.152419	RGD1564983	309208	Similar to leucine rich repeat containing 10
3.96574	3.07874	1.29	Down	0.0242859	0.165505	RGD1565350	362513	Similar to Shb protein
3.85496	2.99078	1.29	Down	0.0259947	0.172939	396551	396551	UDP glycosyltransferase 1 family, polypeptide A3
3.85496	2.99078	1.29	Down	0.0259947	0.172939	574523	574523	UDP glucuronosyltransferase 1 family, polypeptide A5
3.85496	2.99078	1.29	Down	0.0259947	0.172939	396552	396552	UDP glucuronosyltransferase 1 family, polypeptide A9
3.41187	2.63892	1.29	Down	0.034169	0.20649	Clybl	306198	Citrate lyase beta like
3.14601	2.441	1.29	Down	0.0443875	0.243134	Znf764	691885	Zinc finger protein 764
39.5245	50.6673	1.28	Up	2.66454e-15	6.39137e-13	497903	497903	ankyrin repeat domain 43
32.0361	41.1452	1.28	Up	7.18536e-13	1.28559e-10	Mknk2	299618	MAP kinase-interacting serine/threonine kinase 2
25.5004	32.6346	1.28	Up	2.87395e-10	3.84863e-08	Pfdn6	309629	Prefoldin 6
21.2688	27.2249	1.28	Up	8.22765e-09	8.29808e-07	RGD1303117	292764	Hypothetical protein LOC292764
18.2779	23.3764	1.28	Up	1.01766e-07	7.47926e-06	Egr4	25129	Early growth response 4
14.157	18.1206	1.28	Up	2.58495e-06	0.000135962	Bcl6	303836	B-cell CLL/lymphoma 6	negative regulation of DNA metabolic process	negative regulation of response to stimulus	immunoglobulin production	regulation of immune effector process	regulation of DNA metabolic process	positive regulation of immune system process	positive regulation of mononuclear cell proliferation	small molecule catabolic process	T cell activation	sexual reproduction	cellular localization	regulation of cell growth	regulation of cell communication	regulation of transcription	regulation of primary metabolic process	positive regulation of leukocyte proliferation	regulation of alpha-beta T cell differentiation	adaptive immune response	positive regulation of cell proliferation	regulation of anatomical structure size	multicellular organismal development	ribonucleotide catabolic process	regulation of cell adhesion	CD4-positive, alpha-beta T cell differentiation involved in immune response	gamete generation	purine nucleoside triphosphate metabolic process	T cell differentiation	regulation of developmental process	regulation of leukocyte activation	leukocyte activation involved in immune response	negative regulation of Ras protein signal transduction	regulation of macromolecule biosynthetic process	macromolecule biosynthetic process	Molecular Function:	molecular_function	DNA binding	chromatin binding	sequence-specific DNA binding transcription factor activity	zinc ion binding	transcription repressor activity	chromatin DNA binding
6.26986	8.00472	1.28	Up	0.00197298	0.0282772	Tbp	117526	TATA box binding protein
5.38366	6.88318	1.28	Up	0.00391238	0.0470779	Ccdc123	292811	Coiled-coil domain containing 123
4.69685	6.02553	1.28	Up	0.00624857	0.0651044	Crlf1	290655	Cytokine receptor-like factor 1
4.40884	5.6297	1.28	Up	0.00941534	0.0878657	498276	498276	Fc gamma receptor II beta
4.25375	5.43178	1.28	Up	0.0107494	0.0964003	LOC311352	311352	Similar to Adenosine deaminase CG11994-PA
4.14298	5.29983	1.28	Up	0.0111828	0.0991936	LOC500077	500077	Similar to RIKEN cDNA 3110062M04
3.72203	4.77205	1.28	Up	0.0151872	0.121571	LOC688956	688956	Hypothetical protein LOC688956
3.56695	4.57413	1.28	Up	0.0173691	0.131962	291652	291652	protocadherin beta 7
3.23463	4.13431	1.28	Up	0.025523	0.170895	Serf1	502503	Small EDRK-rich factor 1
3.1017	3.95838	1.28	Up	0.0298073	0.188317	Angptl4	362850	Angiopoietin-like 4
2.85799	3.65051	1.28	Up	0.0363176	0.214718	Cebpa	24252	CCAAT/enhancer binding protein (C/EBP), alpha
2.88015	3.6725	1.28	Up	0.0369946	0.216833	Fcrls	310694	Fc receptor-like S, scavenger receptor
55.2767	43.3003	1.28	Down	4.44089e-16	1.14042e-13	Cldn12	500000	Claudin 12
31.0613	24.1901	1.28	Down	4.6487e-10	6.03999e-08	Gpr37	117549	G protein-coupled receptor 37
27.2949	21.3972	1.28	Down	1.22486e-08	1.17265e-06	RGD1305235	292267	Similar to RIKEN cDNA 1700052N19
18.1006	14.1842	1.28	Down	3.39347e-06	0.0001747	Ddx10	300710	DEAD (Asp-Glu-Ala-Asp) box polypeptide 10
14.5558	11.3693	1.28	Down	2.46537e-05	0.000924643	100362119	100362119	Zinc finger protein 383-like
12.6283	9.82998	1.28	Down	6.89172e-05	0.00209808	Luc7l	360503	LUC7-like (S. cerevisiae)
10.435	8.13667	1.28	Down	0.000324945	0.00747925	Wdr45l	360682	Wdr45 like
10.6122	8.3126	1.28	Down	0.00036703	0.0082254	Efs	290212	Embryonal Fyn-associated substrate
10.4128	8.13667	1.28	Down	0.000368108	0.00823264	Abhd14a	300982	Abhydrolase domain containing 14A
9.57095	7.49893	1.28	Down	0.000724871	0.0135699	Lmln	363795	Leishmanolysin-like (metallopeptidase M8 family)
9.37155	7.323	1.28	Down	0.000727065	0.0135993	Cd9	24936	CD9 molecule
7.44407	5.82761	1.28	Down	0.00278529	0.0367399	100360654	100360654	ribosomal protein L37-like
7.35545	5.76164	1.28	Down	0.00301799	0.0389342	Icoslg	499415	Inducible T-cell co-stimulator ligand
7.06744	5.51974	1.28	Down	0.00328023	0.0414117	Tnfsf13	287437	Tumor necrosis factor (ligand) superfamily, member 13
5.13995	4.00236	1.28	Down	0.0112173	0.0993313	Ceacam1	81613	Carcinoembryonic antigen-related cell adhesion molecule 1 (biliary glycoprotein)
4.76332	3.71648	1.28	Down	0.015395	0.122064	Pcdhb3	291656	Protocadherin beta 3
4.85194	3.80444	1.28	Down	0.016418	0.126978	Plce1	114633	Phospholipase C, epsilon 1
3.89927	3.03476	1.28	Down	0.026909	0.177132	301595	301595	UDP glycosyltransferase 1 family, polypeptide A8
3.92143	3.05675	1.28	Down	0.0273695	0.17903	RGD1306402	305583	Similar to RIKEN cDNA 4933435A13
3.85496	3.01277	1.28	Down	0.0303117	0.190128	LOC685046	685046	Hypothetical protein LOC685046
3.89927	3.05675	1.28	Down	0.0313209	0.194889	LOC683504	683504	Similar to zinc finger protein 639
3.74419	2.9248	1.28	Down	0.0324756	0.199717	Cth	24962	Cystathionase (cystathionine gamma-lyase)
3.56695	2.79286	1.28	Down	0.0385676	0.223126	Rdh2	299511	Retinol dehydrogenase 2
3.3454	2.61693	1.28	Down	0.0443558	0.243022	LOC100174909	100174909	Hypothetical LOC100174909
20.7149	26.3672	1.27	Up	2.84292e-08	2.50223e-06	100362685	100362685	up-regulated during skeletal muscle growth protein 5-like
18.5659	23.5304	1.27	Up	2.52529e-07	1.70657e-05	Smpd4	303790	Sphingomyelin phosphodiesterase 4
13.4259	17.065	1.27	Up	8.96127e-06	0.000403313	Cib2	300719	Calcium and integrin binding family member 2
11.1218	14.0742	1.27	Up	7.39334e-05	0.00222903	Prelp	84400	Proline arginine-rich end leucine-rich repeat protein
10.014	12.7328	1.27	Up	0.000122447	0.00337899	RGD1563986	312270	Similar to RIKEN cDNA E330009J07 gene
9.21647	11.6772	1.27	Up	0.000286226	0.00676896	RGD1565712	361541	Similar to Hypothetical protein MGC59495
7.79855	9.91794	1.27	Up	0.000691399	0.0131462	Zfand2b	363253	Zinc finger, AN1 type domain 2B
7.51053	9.56608	1.27	Up	0.000802597	0.0146481	Wdr67	299949	WD repeat domain 67
7.17821	9.10427	1.27	Up	0.00129856	0.0210899	Pcdh15	690865	Protocadherin 15
6.93451	8.77441	1.27	Up	0.00176037	0.0260529	360323	360323	RT1 class Ib, locus N2
6.38063	8.09269	1.27	Up	0.00242653	0.0332494	Wdr34	296618	WD repeat domain 34
5.93753	7.5649	1.27	Up	0.00284207	0.0372146	Trappc2l	292074	Trafficking protein particle complex 2-like
5.58305	7.10309	1.27	Up	0.00403085	0.0480532	Zbtb10	80338	Zinc finger and BTB domain containing 10
4.9184	6.24544	1.27	Up	0.0074449	0.0741557	Cdc14b	361195	CDC14 cell division cycle 14 homolog B (S. cerevisiae)
4.71901	5.98155	1.27	Up	0.00930398	0.0870782	Trim45	295323	Tripartite motif-containing 45
4.29806	5.45377	1.27	Up	0.0126405	0.107528	Exoc3l	291961	Exocyst complex component 3-like
4.05436	5.14589	1.27	Up	0.0153143	0.121589	Rasgrp4	170668	RAS guanyl releasing protein 4
3.5891	4.55214	1.27	Up	0.02295	0.160202	100362059	100362059	tetratricopeptide repeat domain 16
3.27894	4.17829	1.27	Up	0.0264692	0.175294	Gcnt1	64043	Glucosaminyl (N-acetyl) transferase 1, core 2
2.59213	3.29865	1.27	Up	0.0498162	0.257633	Ethe1	292710	Ethylmalonic encephalopathy 1
22.443	17.6368	1.27	Down	3.11426e-07	2.05994e-05	C1galt1c1	302499	C1GALT1-specific chaperone 1
18.4551	14.558	1.27	Down	4.85665e-06	0.000236105	Lass2	310667	LAG1 homolog, ceramide synthase 2
15.7522	12.4029	1.27	Down	2.10087e-05	0.000815975	Ctgf	64032	Connective tissue growth factor
15.6636	12.3369	1.27	Down	2.26766e-05	0.000863984	Hook2	304669	Hook homolog 2 (Drosophila)
14.0906	11.0615	1.27	Down	4.6899e-05	0.00155816	Rps24	81776	Ribosomal protein S24
12.0302	9.45613	1.27	Down	0.000182242	0.0047021	100359505	100359505	40S ribosomal protein S21-like
11.6314	9.14826	1.27	Down	0.000241502	0.00587682	Rtbdn	304667	Retbindin
11.144	8.7964	1.27	Down	0.000395816	0.00863988	Srfbp1	291469	Serum response factor binding protein 1
10.8338	8.5545	1.27	Down	0.000485836	0.0101385	Thap3	362667	THAP domain containing, apoptosis associated protein 3
10.8781	8.59848	1.27	Down	0.000499555	0.0103752	Fam173b	499561	Family with sequence similarity 173, member B
9.19431	7.25703	1.27	Down	0.00128716	0.0209359	498390	498390	zinc finger protein 518B
8.57397	6.75124	1.27	Down	0.00170173	0.0254559	Syde2	308021	Synapse defective 1, Rho GTPase, homolog 2 (C. elegans)
8.68475	6.86119	1.27	Down	0.00182811	0.0266917	Serpinb6a	291085	Serine (or cysteine) peptidase inhibitor, clade B, member 6a
6.97882	5.47576	1.27	Down	0.00409951	0.0483844	Bxdc1	294436	Brix domain containing 1
6.46925	5.10191	1.27	Down	0.00675017	0.0691101	Cntn6	27256	Contactin 6
6.29201	4.96997	1.27	Down	0.00793418	0.0773374	Mycn	298894	V-myc myelocytomatosis viral related oncogene, neuroblastoma derived (avian)
5.05133	3.98037	1.27	Down	0.0163232	0.126748	Slfn8	303378	Schlafen 8
4.9184	3.87042	1.27	Down	0.0172015	0.130964	308763	308763	similar to RIKEN cDNA D330012F22 gene
4.76332	3.73847	1.27	Down	0.0178441	0.134729	Rab27b	84590	RAB27B, member RAS oncogene family
4.2316	3.32064	1.27	Down	0.0254802	0.170712	Slc31a2	298091	Solute carrier family 31 (copper transporters), member 2
3.85496	3.03476	1.27	Down	0.0352123	0.210645	396527	396527	UDP glucuronosyltransferase 1 family, polypeptide A2
3.47833	2.74887	1.27	Down	0.0488457	0.255195	Fam117a	497983	Family with sequence similarity 117, member A
47.4116	59.7715	1.26	Up	8.88178e-16	2.20309e-13	Hba-a2	25632	Hemoglobin alpha, adult chain 2
23.2849	29.336	1.26	Up	1.90396e-08	1.73663e-06	Ccdc85a	289855	Coiled-coil domain containing 85A
8.19734	10.3358	1.26	Up	0.000817198	0.0148278	Pex12	116718	Peroxisomal biogenesis factor 12
7.86501	9.93993	1.26	Up	0.000921989	0.0162693	287274	287274	sedlin-like
8.08657	10.1818	1.26	Up	0.000956632	0.0167281	RGD1561034	308908	Similar to hypothetical protein MGC34805
6.62434	8.35658	1.26	Up	0.00256529	0.0347396	Hgf	24446	Hepatocyte growth factor
6.04831	7.63088	1.26	Up	0.00393801	0.0472302	Rab27a	50645	RAB27A, member RAS oncogene family
6.22555	7.8288	1.26	Up	0.00395882	0.0474276	Zfp112	308420	Zinc finger protein 112
5.67167	7.14708	1.26	Up	0.00549371	0.0593647	Khdrbs1	117268	KH domain containing, RNA binding, signal transduction associated 1
5.51659	6.94916	1.26	Up	0.00625987	0.06516	Gpr63	297952	G protein-coupled receptor 63
5.69383	7.14708	1.26	Up	0.00628726	0.0654139	LOC689398	689398	Similar to High mobility group protein 1 (HMG-1) (High mobility group protein B1) (Amphoterin) (Heparin-binding protein p30)
5.29504	6.68526	1.26	Up	0.00680337	0.0694268	Cox7a2	29507	Cytochrome c oxidase, subunit VIIa 2
5.07349	6.37739	1.26	Up	0.00942659	0.0879332	Cd53	24251	Cd53 molecule
4.76332	5.98155	1.26	Up	0.0122795	0.106097	Aatf	114512	Apoptosis antagonizing transcription factor
4.56392	5.73965	1.26	Up	0.0135915	0.112762	Trim7	303089	Tripartite motif-containing 7
4.18729	5.27784	1.26	Up	0.0169229	0.129385	Pcca	687008	Propionyl-coenzyme A carboxylase, alpha polypeptide
3.89927	4.92598	1.26	Up	0.0198749	0.145776	Med11	287456	Mediator complex subunit 11
3.47833	4.3982	1.26	Up	0.0272112	0.178446	Hic1	303310	Hypermethylated in cancer 1
3.67773	4.61811	1.26	Up	0.0278218	0.18085	Syk	25155	Spleen tyrosine kinase	plasma membrane	cell	intracellular	receptor complex	cell part	protein complex	immunoglobulin complex	cellular_component	macromolecular complex	membrane
3.41187	4.28824	1.26	Up	0.0333446	0.203171	Vps36	290851	Vacuolar protein sorting 36 homolog (S. cerevisiae)
3.07954	3.87042	1.26	Up	0.043251	0.238938	Glt1d1	304445	Glycosyltransferase 1 domain containing 1
2.96877	3.73847	1.26	Up	0.0452328	0.245398	307449	307449	mutated in colorectal cancers
89.639	71.0529	1.26	Down	0	0	RGD1359290	360649	Ribosomal_L22 domain containing protein RGD1359290
48.7188	38.6602	1.26	Down	4.12781e-13	7.63575e-11	Cdh10	29181	Cadherin 10
16.2617	12.9527	1.26	Down	3.70019e-05	0.00127797	Ano6	315272	Anoctamin 6
16.0624	12.7768	1.26	Down	3.74277e-05	0.0012886	Laptm5	89783	Lysosomal multispanning membrane protein 5
15.2426	12.095	1.26	Down	4.97626e-05	0.00162122	Bmi1	307151	Bmi1 polycomb ring finger oncogene
15.3534	12.227	1.26	Down	6.03236e-05	0.00188645	RGD1306153	361410	Similar to predicted CDS, putative protein of bilaterial origin (4J193)
12.7391	10.0939	1.26	Down	0.000191066	0.00489505	Rmnd1	292268	Required for meiotic nuclear division 1 homolog (S. cerevisiae)
10.723	8.48852	1.26	Down	0.000591493	0.0117374	Col18a1	85251	Collagen, type XVIII, alpha 1
9.41586	7.47694	1.26	Down	0.0014779	0.0231417	Rfxank	306353	Regulatory factor X-associated ankyrin-containing protein
8.64044	6.86119	1.26	Down	0.00232466	0.0320934	RGD1561472	500012	Similar to mKIAA2005 protein
8.48535	6.75124	1.26	Down	0.00275634	0.0365082	Pald	294508	Paladin
7.26683	5.76164	1.26	Down	0.00495179	0.0551019	LOC679869	679869	Similar to transcription factor 7-like 2, T-cell specific, HMG-box	regulation of metabolic process	myelination	stem cell differentiation	regulation of cell development	regulation of protein kinase B signaling cascade	skeletal muscle tissue development	regulation of gene-specific transcription	positive regulation of nitrogen compound metabolic process	ossification	positive regulation of peptide hormone secretion	muscle cell proliferation	positive regulation of transport	cellular macromolecule localization	organ development	positive regulation of intracellular protein transport	negative regulation of transcription from RNA polymerase II promoter	negative regulation of Wnt receptor signaling pathway	transmission of nerve impulse	nitrogen compound metabolic process	cellular component morphogenesis	regulation of ion homeostasis	organelle organization	axon ensheathment	cardiovascular system development	negative regulation of cellular process	forebrain development	macromolecule metabolic process	gene expression	negative regulation of signaling	positive regulation of hormone secretion	cellular macromolecule metabolic process	muscle structure development	regulation of cellular metabolic process	negative regulation of cell communication	cellular protein localization	gliogenesis	negative regulation of response to stimulus	regulation of membrane potential	proteoglycan biosynthetic process	regulation of BMP signaling pathway	cellular chemical homeostasis
6.97882	5.54173	1.26	Down	0.0062032	0.0647883	291647	291647	protocadherin beta 14
7.06744	5.6297	1.26	Down	0.0065499	0.0673757	Gpr165	296866	G protein-coupled receptor 165
6.53572	5.18988	1.26	Down	0.00808418	0.0784622	Ntf3	81737	Neurotrophin 3
5.82676	4.6401	1.26	Down	0.0134497	0.111713	Gpr98	685383	G protein-coupled receptor 98
5.67167	4.50816	1.26	Down	0.0139942	0.11514	Aloxe3	287424	Arachidonate lipoxygenase 3
5.60521	4.46417	1.26	Down	0.0153904	0.122064	Rxfp1	295144	Relaxin/insulin-like family peptide receptor 1
5.25073	4.17829	1.26	Down	0.0185989	0.138856	Gpx8	294744	Glutathione peroxidase 8
5.05133	4.00236	1.26	Down	0.0188085	0.139977	Apbb1ip	307171	Amyloid beta (A4) precursor protein-binding, family B, member 1 interacting protein
5.05133	4.02435	1.26	Down	0.0216107	0.154156	Fam122b	501647	Family with sequence similarity 122B
4.12082	3.27666	1.26	Down	0.0364827	0.215261	365877	365877	histone cluster 2, H2aa3
3.85496	3.05675	1.26	Down	0.040753	0.229866	Irgm	303090	Immunity-related GTPase family, M
30.3302	37.8685	1.25	Up	7.75071e-10	9.50463e-08	Dgcr6	303794	DiGeorge syndrome critical region gene 6
24.304	30.5015	1.25	Up	1.69669e-08	1.58271e-06	Zbtb16	353227	Zinc finger and BTB domain containing 16
12.4732	15.6136	1.25	Up	6.54399e-05	0.00200621	MGC114464	500925	Similar to expressed sequence AI836003
12.0523	15.0418	1.25	Up	0.000109084	0.00306829	Fastkd1	311112	FAST kinase domains 1
10.5015	13.1506	1.25	Up	0.000242528	0.00588866	RGD1563325	362857	Similar to hypothetical protein MGC17943
10.6122	13.2166	1.25	Up	0.00032517	0.00747925	Acsf3	498962	Acyl-CoA synthetase family member 3
8.77337	10.9295	1.25	Up	0.0010657	0.0180887	Zfp853	288485	Zinc finger protein 853
7.26683	9.10427	1.25	Up	0.00221595	0.0309666	100363003	100363003	cDNA sequence BC034664-like
7.11175	8.90635	1.25	Up	0.0025189	0.0342357	690693	690693	DEAD (Asp-Glu-Ala-As) box polypeptide 19B
7.22252	9.01631	1.25	Up	0.00270864	0.0360514	Dnajc4	361717	DnaJ (Hsp40) homolog, subfamily C, member 4
6.6908	8.33459	1.25	Up	0.0042769	0.0497634	RGD1563239	502316	Similar to Zinc finger protein 566
6.2477	7.8288	1.25	Up	0.00452158	0.0519177	689387	689387	similar to guanine nucleotide binding protein, alpha stimulating, olfactory type
6.33632	7.89477	1.25	Up	0.00538213	0.0585357	Ppox	289219	Protoporphyrinogen oxidase
6.13693	7.65287	1.25	Up	0.00595383	0.0628131	Npas4	266734	Neuronal PAS domain protein 4
5.1178	6.37739	1.25	Up	0.0123172	0.106353	Ftsj2	304323	FtsJ homolog 2 (E. coli)
4.65254	5.82761	1.25	Up	0.0144632	0.117888	Dnajc15	290370	DnaJ (Hsp40) homolog, subfamily C, member 15
4.09867	5.1239	1.25	Up	0.0229362	0.160157	Atp5i	140608	ATP synthase, H+ transporting, mitochondrial F0 complex, subunit E
3.81066	4.77205	1.25	Up	0.0270377	0.177765	Hrh1	24448	Histamine receptor H 1
3.81066	4.75006	1.25	Up	0.0305347	0.191362	Ccnf	117524	Cyclin F
3.56695	4.46417	1.25	Up	0.0329191	0.201559	Wdr89	314243	WD repeat domain 89
3.41187	4.26625	1.25	Up	0.037766	0.21991	Znf521	307579	Zinc finger protein 521
3.1017	3.87042	1.25	Up	0.0498318	0.257633	Znf704	310233	Zinc finger protein 704
3.1017	3.87042	1.25	Up	0.0498318	0.257633	LOC366473	366473	Similar to ornithine decarboxylase-like protein
33.4097	26.785	1.25	Down	8.74733e-09	8.75856e-07	Ercc6	306274	Excision repair cross-complementing rodent repair deficiency, complementation group 6
25.6776	20.4736	1.25	Down	2.44498e-07	1.65742e-05	Ddah1	64157	Dimethylarginine dimethylaminohydrolase 1
19.3191	15.4817	1.25	Down	1.16947e-05	0.000497607	Dolk	311847	Dolichol kinase
16.2174	12.9527	1.25	Down	4.63743e-05	0.00154543	100360260	100360260	chromobox homolog 3-like
15.7743	12.6228	1.25	Down	6.74822e-05	0.00206014	Acbd6	289125	Acyl-Coenzyme A binding domain containing 6
14.9546	11.9411	1.25	Down	9.02263e-05	0.00261896	RGD1304595	298104	Similar to RIKEN cDNA 6330416G13 gene
14.0463	11.2814	1.25	Down	0.000214103	0.00537176	Prss23	308807	Protease, serine, 23
13.2708	10.6436	1.25	Down	0.000294706	0.00690961	Sf3a3	313583	Splicing factor 3a, subunit 3
11.8308	9.43414	1.25	Down	0.00046161	0.00970714	Scamp2	65168	Secretory carrier membrane protein 2
9.41586	7.52092	1.25	Down	0.00191787	0.027578	LOC679532	679532	Similar to Elongation of very long chain fatty acids protein 1
7.3333	5.84961	1.25	Down	0.00589473	0.0624058	Cyp20a1	316435	Cytochrome P450, family 20, subfamily A, polypeptide 1
7.11175	5.69567	1.25	Down	0.00767044	0.0757261	Ddx52	85432	DEAD (Asp-Glu-Ala-Asp) box polypeptide 52
6.22555	4.99196	1.25	Down	0.0130732	0.110349	Ascc1	294512	Activating signal cointegrator 1 complex subunit 1
5.93753	4.75006	1.25	Down	0.0143828	0.117363	Ldlrap1	500564	Low density lipoprotein receptor adaptor protein 1
5.47228	4.37621	1.25	Down	0.0186007	0.138856	Ak2	24184	Adenylate kinase 2
5.27288	4.22227	1.25	Down	0.0215964	0.154155	296599	296599	similar to chromosome 9 open reading frame 7
4.85194	3.87042	1.25	Down	0.0251259	0.169151	Ankrd35	365881	Ankyrin repeat domain 35
5.09564	4.09033	1.25	Down	0.0254182	0.17035	Pcdhb8	680020	Protocadherin beta 8
4.89625	3.9144	1.25	Down	0.0258199	0.172144	Dcn	29139	Decorin
4.71901	3.76046	1.25	Down	0.0265436	0.175574	Elf1	85424	E74-like factor 1
4.27591	3.40861	1.25	Down	0.0350076	0.209988	RGD1307390	292680	Similar to BC282485_1
4.51961	3.62852	1.25	Down	0.0354271	0.21117	Tlr7	317468	Toll-like receptor 7
4.16514	3.32064	1.25	Down	0.0375356	0.218945	Svil	361256	Supervillin
4.2316	3.38661	1.25	Down	0.0391262	0.225379	Loxl1	315714	Lysyl oxidase-like 1
4.01005	3.21069	1.25	Down	0.0450203	0.245063	140581	140581	InaD-like 2 (Drosophila)
4.03221	3.23268	1.25	Down	0.0456354	0.245664	Ccdc76	499697	Coiled-coil domain containing 76
4.05436	3.25467	1.25	Down	0.0462517	0.247811	P2ry5	691774	Purinergic receptor P2Y, G-protein coupled, 5
3.83281	3.05675	1.25	Down	0.0463349	0.248018	Ror2	306782	Receptor tyrosine kinase-like orphan receptor 2
3.85496	3.07874	1.25	Down	0.0469923	0.250182	LOC100158225	100158225	Hypothetical protein LOC100158225
3.87712	3.10073	1.25	Down	0.0476509	0.251177	Grin3b	170796	Glutamate receptor, ionotropic, N-methyl-D-aspartate 3B
87.4014	108.24	1.24	Up	0	0	Rps6ka2	117269	Ribosomal protein S6 kinase polypeptide 2
29.732	36.8129	1.24	Up	4.98347e-09	5.20474e-07	Crkl	287942	V-crk sarcoma virus CT10 oncogene homolog (avian)-like
25.2345	31.2052	1.24	Up	8.60139e-08	6.47418e-06	Paqr8	316275	Progestin and adipoQ receptor family member VIII
22.6645	27.9945	1.24	Up	4.54045e-07	2.89792e-05	Pgs1	303698	Phosphatidylglycerophosphate synthase 1
22.443	27.7306	1.24	Up	4.93377e-07	3.13065e-05	RGD1306556	288744	Similar to hypothetical protein A530094D01
19.873	24.7399	1.24	Up	9.15501e-07	5.44511e-05	Mpp6	362359	Membrane protein, palmitoylated 6 (MAGUK p55 subfamily member 6)
19.4078	24.0582	1.24	Up	2.01461e-06	0.00011049	RGD1565760	498257	Similar to hypothetical protein A230106N23
15.4863	19.2421	1.24	Up	1.75774e-05	0.000705292	RGD1305604	362580	Similar to CG2919-PA
15.5971	19.2641	1.24	Up	2.86512e-05	0.00103916	Tars	294810	Threonyl-tRNA synthetase
12.2739	15.2398	1.24	Up	0.000139355	0.00377868	501058	501058	similar to ribosomal protein S23
11.3877	14.1402	1.24	Up	0.000242344	0.00588866	Map3k11	309168	Mitogen-activated protein kinase kinase kinase 11
11.3433	14.0522	1.24	Up	0.000293091	0.00688654	Prkd3	313834	Protein kinase D3
9.57095	11.8971	1.24	Up	0.000718778	0.0134905	Chrm2	81645	Cholinergic receptor, muscarinic 2
9.23862	11.5013	1.24	Up	0.000816133	0.0148243	Acot9	302640	Acyl-CoA thioesterase 9
9.46017	11.6992	1.24	Up	0.0010413	0.0178099	Prosc	306544	Proline synthetase co-transcribed homolog (bacterial)
8.30811	10.3138	1.24	Up	0.00174105	0.0258177	Wnt7b	315196	Wingless-type MMTV integration site family, member 7B
7.90932	9.82998	1.24	Up	0.00212502	0.0298873	Mcts1	302500	Malignant T cell amplified sequence 1
7.02313	8.68644	1.24	Up	0.00469715	0.053069	Bag2	690038	Bcl2-associated athanogene 2
6.75727	8.35658	1.24	Up	0.00558219	0.059847	Hps1	114638	Hermansky-Pudlak syndrome 1 homolog (human)
6.13693	7.5869	1.24	Up	0.00837072	0.080705	Myo1e	25484	Myosin IE
5.25073	6.50934	1.24	Up	0.0134159	0.111474	Mad2l1bp	316237	MAD2L1 binding protein
4.65254	5.76164	1.24	Up	0.0205958	0.149026	Gan	307893	Gigaxonin
3.92143	4.882	1.24	Up	0.0291757	0.185914	Ipo11	310056	Importin 11
3.94359	4.882	1.24	Up	0.0333355	0.203171	367772	367772	similar to aminoacylase 1
3.74419	4.6401	1.24	Up	0.0371213	0.217384	RGD1307225	310269	Similar to MEGF6
3.7885	4.68408	1.24	Up	0.0381966	0.221466	100362202	100362202	zinc finger protein 408
104.904	84.2695	1.24	Down	0	0	Atp6v1c1	299971	ATPase, H+ transporting, lysosomal V1 subunit C1
32.2355	25.9714	1.24	Down	3.16379e-08	2.72962e-06	Parg	83507	Poly (ADP-ribose) glycohydrolase
21.5125	17.2849	1.24	Down	4.80388e-06	0.000234251	100361505	100361505	rCG31129-like
21.4017	17.219	1.24	Down	5.76046e-06	0.00027099	Il17ra	312679	Interleukin 17 receptor A
19.9838	16.0534	1.24	Down	1.02653e-05	0.000446355	Ccdc52	288111	Coiled-coil domain containing 52
21.1358	17.087	1.24	Down	1.02234e-05	0.000446355	Nat11	361718	N-acetyltransferase 11
15.8186	12.7328	1.24	Down	9.97431e-05	0.00286473	Wipf1	117538	WAS/WASL interacting protein family, member 1
14.3121	11.5453	1.24	Down	0.000246268	0.00597282	Lpar1	116744	Lysophosphatidic acid receptor 1
13.6253	10.9955	1.24	Down	0.000355669	0.00802018	Snrpe	685587	Small nuclear ribonucleoprotein polypeptide E
13.1157	10.5777	1.24	Down	0.00044271	0.00943699	Zfp212	297066	Zinc finger protein 212
12.6948	10.2698	1.24	Down	0.000650915	0.0125941	Evi2a	685433	Ecotropic viral integration site 2A
11.2547	9.10427	1.24	Down	0.00132225	0.021411	Chrna5	25102	Cholinergic receptor, nicotinic, alpha 5
10.8116	8.73043	1.24	Down	0.00151372	0.0234669	Il11ra1	245983	Interleukin 11 receptor, alpha chain 1
10.7452	8.68644	1.24	Down	0.00165155	0.0249861	Itga7	81008	Integrin alpha 7
9.3494	7.52092	1.24	Down	0.00270397	0.0360111	Hmg1l1	679571	High-mobility group (nonhistone chromosomal) protein 1-like 1
8.99492	7.23504	1.24	Down	0.00324623	0.0411729	Cbr1	29224	Carbonyl reductase 1
8.9063	7.19106	1.24	Down	0.00397122	0.047524	Hibch	301384	3-hydroxyisobutyryl-Coenzyme A hydrolase
8.28596	6.66327	1.24	Down	0.00468659	0.0529891	Asph	312981	Aspartate-beta-hydroxylase
8.44104	6.81721	1.24	Down	0.0050959	0.0563207	Iip45	298643	Invasion inhibitory protein 45
8.28596	6.70725	1.24	Down	0.00601485	0.0633038	Htr3a	79246	5-hydroxytryptamine (serotonin) receptor 3a
7.55485	6.09151	1.24	Down	0.00760718	0.0752718	Stard13	498130	StAR-related lipid transfer (START) domain containing 13
7.31114	5.91558	1.24	Down	0.00972702	0.0898525	500582	500582	RGD1565622
6.91235	5.56372	1.24	Down	0.0100931	0.0921805	RGD1564936	361875	Similar to Vacuolar ATP synthase subunit S1 precursor (V-ATPase S1 subunit)
6.75727	5.45377	1.24	Down	0.0119603	0.103929	Ddx59	289402	DEAD (Asp-Glu-Ala-Asp) box polypeptide 59
6.53572	5.25585	1.24	Down	0.0120273	0.104328	Tmem141	499755	Transmembrane protein 141
6.07046	4.90399	1.24	Down	0.0176723	0.133709	LOC686092	686092	Similar to UPF0197 protein C11orf10 homolog
5.78245	4.66209	1.24	Down	0.0195039	0.143556	RGD1306284	287918	Similar to RIKEN cDNA 1110005A03
5.16211	4.1563	1.24	Down	0.026414	0.175092	Cep78	60347	Centrosomal protein 78kDa
5.00702	4.02435	1.24	Down	0.0275785	0.179589	Spata13	305938	Spermatogenesis associated 13
5.25073	4.24426	1.24	Down	0.0277584	0.180545	Zfp458	499563	Zinc finger protein 458
5.09564	4.11232	1.24	Down	0.0290081	0.185338	Ccr5	117029	Chemokine (C-C motif) receptor 5
4.94056	3.98037	1.24	Down	0.0303066	0.190128	Stx3	81802	Syntaxin 3
4.29806	3.47458	1.24	Down	0.0465784	0.248924	LOC500046	500046	Similar to hypothetical protein FLJ21986
57.7359	71.2069	1.23	Up	1.33227e-15	3.2675e-13	Gorasp2	113961	Golgi reassembly stacking protein 2
56.5616	69.7335	1.23	Up	2.88658e-15	6.84872e-13	Egr1	24330	Early growth response 1
37.7078	46.357	1.23	Up	2.0877e-10	2.86934e-08	Anapc1	311412	Anaphase promoting complex subunit 1
35.315	43.4102	1.23	Up	7.94323e-10	9.68631e-08	Aff3	363220	AF4/FMR2 family, member 3
30.8397	37.8465	1.23	Up	1.23274e-08	1.17504e-06	Tcp11l1	499846	T-complex 11 like 1
24.5699	30.1497	1.23	Up	3.75048e-07	2.44375e-05	Slc9a3r2	116501	Solute carrier family 9 (sodium/hydrogen exchanger), member 3 regulator 2
22.1771	27.3788	1.23	Up	6.43161e-07	3.99969e-05	Rprml	685826	Reprimo-like
17.8569	21.925	1.23	Up	1.39387e-05	0.000580635	RGD1359108	313155	Similar to RIKEN cDNA 3110043O21
17.436	21.4412	1.23	Up	1.50992e-05	0.00062186	Tor1aip1	246314	Torsin A interacting protein 1
16.6605	20.5176	1.23	Up	2.03213e-05	0.000794262	Cables1	307585	Cdk5 and Abl enzyme substrate 1
16.3504	20.0998	1.23	Up	2.87069e-05	0.00103916	RGD1311952	311692	Similar to Protein C20orf177
16.5055	20.2537	1.23	Up	3.11995e-05	0.00111278	Man2b2	360955	Mannosidase 2, alpha B2
15.1097	18.5164	1.23	Up	7.57574e-05	0.00227147	Polr3a	361102	Polymerase (RNA) III (DNA directed) polypeptide A, 155kDa
13.869	17.021	1.23	Up	0.000133278	0.00363195	Polr1b	83582	Polymerase (RNA) I polypeptide B
13.6253	16.7132	1.23	Up	0.000159112	0.00420644	Tada2l	360581	Transcriptional adaptor 2 (ADA2 homolog, yeast)-like
12.5397	15.3717	1.23	Up	0.000305118	0.00710792	Supt4h1	287608	Suppressor of Ty 4 homolog 1 (S. cerevisiae)
11.587	14.2282	1.23	Up	0.000462381	0.009714	Tsga10	252923	Testis specific 10
11.2547	13.8103	1.23	Up	0.000584732	0.0116523	Sp2	303499	Sp2 transcription factor
10.2356	12.5569	1.23	Up	0.0010556	0.0179312	Neurod1	29458	Neurogenic differentiation 1
9.52664	11.7652	1.23	Up	0.00108252	0.0183173	Tmie	501061	Transmembrane inner ear
9.39371	11.5673	1.23	Up	0.00138317	0.0222326	Kcnh5	171146	Potassium voltage-gated channel, subfamily H (eag-related), member 5
9.21647	11.3254	1.23	Up	0.00172182	0.0255846	Hsdl2	313200	Hydroxysteroid dehydrogenase like 2
8.83983	10.8855	1.23	Up	0.00191653	0.027578	Cblb	171136	Cas-Br-M (murine) ecotropic retroviral transforming sequence b
8.61828	10.5777	1.23	Up	0.00259055	0.0349942	Htr5a	25689	5-hydroxytryptamine (serotonin) receptor 5A
8.24165	10.1598	1.23	Up	0.00259256	0.0349972	Ttll4	690512	Tubulin tyrosine ligase-like family, member 4
7.31114	8.99432	1.23	Up	0.00498552	0.0553811	Bud13	300687	BUD13 homolog (S. cerevisiae)
6.84589	8.44454	1.23	Up	0.00588491	0.0623874	Zfp748	680258	Zinc finger protein 748
6.6908	8.22463	1.23	Up	0.00746444	0.0741957	RGD1563839	366192	Similar to hypothetical protein FLJ13149
5.78245	7.12508	1.23	Up	0.0118188	0.103188	Dnajc21	192210	DnaJ (Hsp40) homolog, subfamily C, member 21
5.67167	6.97115	1.23	Up	0.0138202	0.11388	Mthfs	300886	5,10-methenyltetrahydrofolate synthetase (5-formyltetrahydrofolate cyclo-ligase)
5.47228	6.72925	1.23	Up	0.0153479	0.121779	Med8	362575	Mediator complex subunit 8
5.27288	6.46535	1.23	Up	0.0190491	0.141238	Rpia	362383	Ribose 5-phosphate isomerase A
4.94056	6.06952	1.23	Up	0.0219083	0.155556	Asb2	299266	Ankyrin repeat and SOCS box-containing 2
4.12082	5.05793	1.23	Up	0.0371955	0.217493	Fibin	499856	Fin bud initiation factor homolog (zebrafish)
106.787	87.0404	1.23	Down	0	0	Uqcrc2	293448	Ubiquinol cytochrome c reductase core protein 2
53.0612	43.2783	1.23	Down	1.88276e-11	2.99977e-09	Qdpr	64192	Quinoid dihydropteridine reductase
31.9475	26.0593	1.23	Down	1.90415e-07	1.30294e-05	Otof	84573	Otoferlin
23.7058	19.2861	1.23	Down	5.59045e-06	0.000266437	Chsy1	292999	Chondroitin sulfate synthase 1
21.0472	17.153	1.23	Down	2.18718e-05	0.000839047	Tagln	25123	Transgelin
18.6323	15.1518	1.23	Down	5.4757e-05	0.0017577	Sox10	29361	SRY (sex determining region Y)-box 10
16.5498	13.4365	1.23	Down	0.000127938	0.00350181	LOC691468	691468	Similar to Zinc finger protein 84 (Zinc finger protein HPF2)
16.4833	13.4145	1.23	Down	0.000156088	0.00415499	Csk	315707	C-src tyrosine kinase
14.0241	11.3693	1.23	Down	0.000386079	0.00850388	Ugt8	50555	UDP glycosyltransferase 8
14.5558	11.8531	1.23	Down	0.000395319	0.00863766	Slc13a3	64846	Solute carrier family 13 (sodium-dependent dicarboxylate transporter), member 3
14.2235	11.5893	1.23	Down	0.000477425	0.0100012	Wdr3	310720	WD repeat domain 3
13.4702	10.9735	1.23	Down	0.000668436	0.0128439	Lsm8	296913	LSM8 homolog, U6 small nuclear RNA associated (S. cerevisiae)
13.293	10.8416	1.23	Down	0.000774409	0.0142769	Dhx37	288647	DEAH (Asp-Glu-Ala-His) box polypeptide 37
13.1157	10.6876	1.23	Down	0.000799591	0.0146135	685718	685718	similar to tumor protein, translationally-controlled 1
10.8338	8.77441	1.23	Down	0.00172799	0.0256589	Dok4	361364	Docking protein 4
10.4571	8.51052	1.23	Down	0.00260119	0.0350487	690517	690517	similar to Ornithine decarboxylase (ODC)
10.4793	8.5545	1.23	Down	0.00295585	0.0383821	RGD1306304	311800	Similar to hypothetical protein MGC14327
9.54879	7.76282	1.23	Down	0.00382872	0.046301	Ablim1	307989	Actin-binding LIM protein 1
9.39371	7.63088	1.23	Down	0.0039963	0.0477195	Sil1	291673	SIL1 homolog, endoplasmic reticulum chaperone (S. cerevisiae)
8.68475	7.03712	1.23	Down	0.00511578	0.0564014	Hs3st5	294449	Heparan sulfate (glucosamine) 3-O-sulfotransferase 5
9.10569	7.43296	1.23	Down	0.00558747	0.059847	Alg6	362547	Asparagine-linked glycosylation 6, alpha-1,3-glucosyltransferase homolog (S. cerevisiae)
8.35242	6.81721	1.23	Down	0.00791854	0.0773207	Fhdc1	295161	FH2 domain containing 1
7.577	6.13549	1.23	Down	0.00872198	0.083198	LOC688968	688968	Similar to SGT1 protein homolog (Ecdysoneless homolog)
7.62131	6.17947	1.23	Down	0.00892472	0.0845677	Hey2	155430	Hairy/enhancer-of-split related with YRPW motif 2
7.66562	6.24544	1.23	Down	0.0103088	0.0935244	Zmynd10	363139	Zinc finger, MYND-type containing 10
7.06744	5.76164	1.23	Down	0.0140445	0.115423	Tmem177	304735	Transmembrane protein 177
6.95666	5.67368	1.23	Down	0.0150107	0.120683	LOC364182	364182	Similar to Ribonucleotide reductase M1
6.4471	5.23386	1.23	Down	0.0167731	0.128834	100359680	100359680	Lysophosphatidylcholine acyltransferase 2-like
6.29201	5.10191	1.23	Down	0.0175289	0.132901	100302447	100302447	COX16 cytochrome c oxidase assembly homolog
6.02615	4.90399	1.23	Down	0.0222095	0.157072	LOC302680	302680	Similar to CXORF15
5.42797	4.3982	1.23	Down	0.0268757	0.177068	Dcun1d3	309035	DCN1, defective in cullin neddylation 1, domain containing 3 (S. cerevisiae)
5.3615	4.35422	1.23	Down	0.029464	0.186796	RGD1562590	312365	Similar to hypothetical protein
5.20642	4.22227	1.23	Down	0.0308214	0.192715	Xrcc2	499966	X-ray repair complementing defective repair in Chinese hamster cells 2
5.22857	4.26625	1.23	Down	0.0353785	0.211053	LOC497959	497959	Similar to novel protein
5.00702	4.06834	1.23	Down	0.03579	0.212694	Ccdc34	362187	Coiled-coil domain containing 34
4.74116	3.84843	1.23	Down	0.0401464	0.228385	RGD1305215	307643	Similar to expressed sequence AA960436
4.80763	3.9144	1.23	Down	0.0415833	0.233517	Gal3st4	498166	Galactose-3-O-sulfotransferase 4
4.49746	3.65051	1.23	Down	0.0456024	0.245664	Akr1b10	296972	Aldo-keto reductase family 1, member B10 (aldose reductase)
36.2677	44.092	1.22	Up	4.12468e-09	4.39188e-07	RGD1312005	291580	Similar to DD1
23.1963	28.2804	1.22	Up	1.81301e-06	0.000100698	Tcte1	316242	T-complex-associated testis expressed 1
14.6001	17.7687	1.22	Up	0.000175841	0.0045585	Bloc1s2	293938	Biogenesis of lysosomal organelles complex-1, subunit 2
13.869	16.9111	1.22	Up	0.00022124	0.00548355	RGD1562291	301676	Similar to Human T-cell leukemia virus enhancer factor (Forkhead box protein N2)
12.2517	14.9099	1.22	Up	0.00059128	0.0117374	Dok6	498898	Docking protein 6
11.144	13.5904	1.22	Up	0.000921279	0.0162693	Timm10	64464	Translocase of inner mitochondrial membrane 10 homolog (yeast)
8.4632	10.2918	1.22	Up	0.00445362	0.0513814	Tmem22	315957	Transmembrane protein 22
8.04226	9.78599	1.22	Up	0.00540671	0.0587152	Alpk1	310879	Alpha-kinase 1
7.88717	9.58807	1.22	Up	0.00613153	0.0642222	Cip29	362819	Cytokine induced protein 29 kDa
7.35545	8.99432	1.22	Up	0.00632948	0.0657262	LOC685009	685009	Hypothetical protein LOC685009
7.62131	9.2802	1.22	Up	0.00656798	0.067498	Bmp6	25644	Bone morphogenetic protein 6
7.00097	8.53251	1.22	Up	0.00885732	0.0841383	Dcdc2	291130	Doublecortin domain containing 2
6.22555	7.60889	1.22	Up	0.012236	0.10579	Ccdc51	316008	Coiled-coil domain containing 51
5.93753	7.25703	1.22	Up	0.014409	0.117533	685858	685858	similar to gamma-aminobutyric acid receptor associated protein
5.95969	7.25703	1.22	Up	0.0162288	0.126199	685208	685208	similar to Putative serine/threonine-protein kinase F31E3.2
4.98487	6.09151	1.22	Up	0.0251031	0.169102	Afap1l1	291565	Actin filament associated protein 1-like 1
5.00702	6.1135	1.22	Up	0.0254163	0.17035	Stat6	362896	Signal transducer and activator of transcription 6
4.9184	6.00354	1.22	Up	0.0269838	0.177464	Pibf1	306104	Progesterone immunomodulatory binding factor 1
4.6747	5.71766	1.22	Up	0.0293087	0.186244	Stk19	361800	Serine/threonine kinase 19
4.69685	5.71766	1.22	Up	0.0331166	0.202315	LOC690871	690871	Hypothetical protein LOC690871
4.58608	5.58571	1.22	Up	0.0347523	0.208743	Ints2	360589	Integrator complex subunit 2
4.29806	5.25585	1.22	Up	0.0368612	0.216409	RGD1308261	299818	Similar to RIKEN cDNA 1190005P17
4.27591	5.21187	1.22	Up	0.0406802	0.229789	LOC683722	683722	Similar to Fgfr1 oncogene partner
3.89927	4.77205	1.22	Up	0.0458801	0.246425	Wars2	690654	Tryptophanyl tRNA synthetase 2 (mitochondrial)
3.98789	4.86001	1.22	Up	0.0482772	0.253179	Prokr2	192649	Prokineticin receptor 2
50.8013	41.7389	1.22	Down	2.20495e-10	3.0081e-08	Ogdhl	290566	Oxoglutarate dehydrogenase-like
38.9928	31.843	1.22	Down	1.04582e-08	1.01458e-06	Isoc1	364879	Isochorismatase domain containing 1
34.9605	28.7642	1.22	Down	1.70431e-07	1.17727e-05	Slc38a3	252919	Solute carrier family 38, member 3
20.6484	16.8671	1.22	Down	3.19423e-05	0.00113288	Adpgk	315722	ADP-dependent glucokinase
20.6706	16.8891	1.22	Down	3.22617e-05	0.00114134	Ddr1	25678	Discoidin domain receptor tyrosine kinase 1
19.7622	16.1414	1.22	Down	4.6802e-05	0.00155731	Bgn	25181	Biglycan
17.3473	14.2502	1.22	Down	0.000205794	0.00521581	RGD1306157	291947	Similar to CG9882-PA
14.9103	12.205	1.22	Down	0.000465307	0.00976607	Slbp	681062	Stem-loop binding protein
14.1127	11.5673	1.22	Down	0.000714583	0.0134813	Thada	313865	Thyroid adenoma associated
13.1157	10.7096	1.22	Down	0.000897032	0.015984	RGD1309534	363016	Similar to RIKEN cDNA 4931406C07
12.9163	10.5777	1.22	Down	0.00115209	0.0192557	Visa	311430	Virus-induced signaling adapter
13.0936	10.7536	1.22	Down	0.00124635	0.020579	Bmper	300455	BMP-binding endothelial regulator
12.8942	10.5777	1.22	Down	0.00127672	0.0208283	Crhbp	29625	Corticotropin releasing hormone binding protein
12.584	10.3138	1.22	Down	0.00139268	0.0223034	Dyrk3	304775	Dual-specificity tyrosine-(Y)-phosphorylation regulated kinase 3
11.8751	9.72002	1.22	Down	0.001783	0.0262259	LOC100125377	100125377	Hypothetical LOC100125377
11.7421	9.61007	1.22	Down	0.00188097	0.0272524	LOC690965	690965	Similar to CG17265-PA
11.9637	9.82998	1.22	Down	0.00207677	0.0294362	Snrpd1	291794	Small nuclear ribonucleoprotein D1
11.1661	9.12626	1.22	Down	0.00228341	0.0317265	Nr2f2	113984	Nuclear receptor subfamily 2, group F, member 2
10.2134	8.35658	1.22	Down	0.00369718	0.0451859	RGD1566380	365871	Hypothetical gene supported by NM_017187
9.7925	8.00472	1.22	Down	0.00430428	0.0500269	Rfwd3	361409	Ring finger and WD repeat domain 3
9.12785	7.45495	1.22	Down	0.00564665	0.0603895	Dcp1a	361109	DCP1 decapping enzyme homolog A (S. cerevisiae)
7.3333	6.00354	1.22	Down	0.0141661	0.116073	Snrpa	292729	Small nuclear ribonucleoprotein polypeptide A
7.24468	5.93757	1.22	Down	0.0152949	0.121571	Cdc42ep2	309175	CDC42 effector protein (Rho GTPase binding) 2
7.28899	5.98155	1.22	Down	0.0156138	0.123396	Amotl1	315430	Angiomotin-like 1
6.73511	5.54173	1.22	Down	0.0217661	0.155011	Uchl5	360853	Ubiquitin carboxyl-terminal hydrolase L5
6.26986	5.1239	1.22	Down	0.0221862	0.15703	Poli	291526	Polymerase (DNA directed), iota
6.58003	5.40979	1.22	Down	0.0228026	0.159345	100363116	100363116	hypothetical protein LOC100363116
6.13693	5.01395	1.22	Down	0.0234762	0.16237	RGD1306072	304654	Hypothetical LOC304654
5.87107	4.79404	1.22	Down	0.0262944	0.17456	Nmral1	287063	NmrA-like family domain containing 1
5.82676	4.77205	1.22	Down	0.0290702	0.185485	Zfp276	307924	Zinc finger protein (C2H2 type) 276
5.40581	4.42019	1.22	Down	0.0341512	0.206439	Baiap2l2	685357	BAI1-associated protein 2-like 2
5.3615	4.3982	1.22	Down	0.037776	0.21991	LOC680254	680254	Hypothetical protein LOC680254
5.18426	4.24426	1.22	Down	0.039174	0.225379	Taf7	307485	TAF7 RNA polymerase II, TATA box binding protein (TBP)-associated factor, 55kDa
4.87409	4.00236	1.22	Down	0.0487121	0.254773	691065	691065	similar to ribosomal protein S15a
4.65254	3.80444	1.22	Down	0.0494462	0.256551	Tlr2	310553	Toll-like receptor 2	modulation by symbiont of host innate immunity	transmembrane transport	interaction with host	macromolecule metabolic process	gene expression	cellular macromolecule metabolic process	induction by organism of defense response of other organism involved in symbiotic interaction	regulation of cellular metabolic process	cellular protein localization	myeloid leukocyte activation	regulation of immune effector process	tumor necrosis factor production	positive regulation of immune system process	regulation of protein transport	cellular response to bacterial lipoprotein	cellular localization	regulation of nucleocytoplasmic transport	multi-organism process	regulation of cell communication	positive regulation of intracellular transport	regulation of transcription	positive regulation by symbiont of defense-related host nitric oxide production	regulation of primary metabolic process	regulation of DNA binding	transcription factor import into nucleus	modulation by symbiont of host immune response	nitric oxide biosynthetic process	positive regulation of innate immune response	leukocyte activation involved in immune response	positive regulation by organism of defense response of other organism involved in symbiotic interact	regulation of macromolecule biosynthetic process	macromolecule biosynthetic process	Molecular Function:	receptor activity	transmembrane receptor activity	protein binding	pattern recognition receptor activity	triacyl lipopeptide binding	diacyl lipopeptide binding	peptidoglycan binding	protein heterodimerization activity
22.7975	27.6427	1.21	Up	4.32348e-06	0.000213998	Taok1	286993	TAO kinase 1
22.5095	27.2249	1.21	Up	6.68074e-06	0.000308094	Acbd4	303577	Acyl-Coenzyme A binding domain containing 4
21.1358	25.5975	1.21	Up	1.10255e-05	0.000472818	Tmf1	114206	TATA element modulatory factor 1
17.591	21.3313	1.21	Up	5.38866e-05	0.00173486	Gabrg1	140674	Gamma-aminobutyric acid (GABA) A receptor, gamma 1
13.7361	16.6692	1.21	Up	0.000339819	0.00775085	LOC366632	366632	Similar to 40S ribosomal protein S6
14.4672	17.4389	1.21	Up	0.000394974	0.00863766	RGD1305178	311855	Similar to Hypothetical protein MGC11690
12.7834	15.5256	1.21	Up	0.000517445	0.0106354	Asam	286939	Adipocyte-specific adhesion molecule
12.3403	14.8879	1.21	Up	0.00100768	0.0173603	296864	296864	similar to hypothetical protein
11.0553	13.4145	1.21	Up	0.00131643	0.0213326	Atf7ip	312800	Activating transcription factor 7 interacting protein
9.7925	11.8531	1.21	Up	0.0028519	0.0372986	Rgs5	54294	Regulator of G-protein signaling 5
9.37155	11.3693	1.21	Up	0.00312948	0.0400247	Mlxip	304479	MLX interacting protein
8.66259	10.4677	1.21	Up	0.00543934	0.0590108	Fam118b	315549	Family with sequence similarity 118, member B
8.41889	10.1818	1.21	Up	0.00590094	0.0624058	Peli3	309157	Pellino 3
8.0201	9.74201	1.21	Up	0.00592326	0.0625813	Tfpt	85423	TCF3 (E2A) fusion partner
7.62131	9.21423	1.21	Up	0.00892633	0.0845677	Ankrd54	362957	Ankyrin repeat domain 54
6.77942	8.20264	1.21	Up	0.0132636	0.110672	RGD1562646	305392	Similar to chromosome condensation protein G
6.31417	7.65287	1.21	Up	0.0158336	0.124367	Dusp11	297412	Dual specificity phosphatase 11 (RNA/RNP complex 1-interacting)
6.02615	7.30101	1.21	Up	0.0186641	0.139187	Cml1	59300	Camello-like 1
6.2477	7.54291	1.21	Up	0.0188157	0.139983	Paqr9	315904	Progestin and adipoQ receptor family member IX
5.73814	6.94916	1.21	Up	0.0220198	0.155999	Cdr2l	360656	Cerebellar degeneration-related protein 2-like
5.98184	7.21305	1.21	Up	0.0224359	0.15781	Letm2	361169	Leucine zipper-EF-hand containing transmembrane protein 2
5.31719	6.42137	1.21	Up	0.0299549	0.188969	RGD1562012	497962	RGD1562012
4.51961	5.45377	1.21	Up	0.0463357	0.248018	367176	367176	similar to transcription elongation factor B (SIII), polypeptide 2
79.9794	66.2809	1.21	Down	2.34257e-14	5.06274e-12	Hrk	117271	Harakiri, BCL2 interacting protein (contains only BH3 domain)
43.4459	35.8673	1.21	Down	9.89795e-09	9.68845e-07	Gstm1	24423	Glutathione S-transferase mu 1
39.6796	32.9205	1.21	Down	9.11748e-08	6.83905e-06	C1qa	298566	Complement component 1, q subcomponent, alpha polypeptide
24.9465	20.6495	1.21	Down	1.81421e-05	0.000723959	Atic	81643	5-aminoimidazole-4-carboxamide ribonucleotide formyltransferase/IMP cyclohydrolase
23.7944	19.7259	1.21	Down	3.26238e-05	0.00115228	Qsox1	84491	Quiescin Q6 sulfhydryl oxidase 1
22.0442	18.2525	1.21	Down	5.73226e-05	0.00181602	mrpl24	295224	Mitochondrial ribosomal protein L24
20.294	16.7352	1.21	Down	8.15838e-05	0.00241511	Snip1	313588	Smad nuclear interacting protein 1
21.158	17.5488	1.21	Down	9.31656e-05	0.00269354	Imp3	315697	IMP3, U3 small nucleolar ribonucleoprotein, homolog (yeast)
18.4551	15.2398	1.21	Down	0.000190435	0.00488462	MGC72612	494340	Similar to expressed sequence AI449175
16.5498	13.6784	1.21	Down	0.000434695	0.00930247	Zxdc	362399	ZXD family zinc finger C
15.7965	13.0846	1.21	Down	0.000675899	0.0129352	Slc4a11	311423	Solute carrier family 4, sodium bicarbonate transporter-like, member 11
14.8881	12.293	1.21	Down	0.000798846	0.0146135	301556	301556	similar to Dedicator of cytokinesis protein 10 (Protein zizimin 3)
13.6032	11.2374	1.21	Down	0.00138616	0.0222479	Zfp362	297879	Zinc finger protein 362
13.8469	11.4793	1.21	Down	0.00152945	0.0235917	Fahd1	302980	Fumarylacetoacetate hydrolase domain containing 1
13.6253	11.2814	1.21	Down	0.00155751	0.0238411	RGD1309873	363112	Similar to hypothetical protein BC010003
11.6092	9.63206	1.21	Down	0.00385568	0.0465496	Cux1	116639	Cut-like homeobox 1
10.5015	8.66445	1.21	Down	0.00470359	0.0531144	Galnt14	313878	UDP-N-acetyl-alpha-D-galactosamine:polypeptide N-acetylgalactosaminyltransferase 14 (GalNAc-T14)
10.1027	8.37857	1.21	Down	0.00690255	0.0701438	RGD1562502	363485	Similar to RIKEN cDNA 2610029G23
8.72906	7.19106	1.21	Down	0.00941301	0.0878657	Ablim3	307395	Actin binding LIM protein family, member 3
9.15	7.5869	1.21	Down	0.0100609	0.0919637	Pak4	292756	P21 (CDKN1A)-activated kinase 4
8.19734	6.75124	1.21	Down	0.0117483	0.102741	Pld4	362792	Phospholipase D family, member 4
8.4632	6.99314	1.21	Down	0.0117732	0.102918	LOC680692	680692	Similar to Golgi phosphoprotein 2 (Golgi membrane protein GP73)
8.21949	6.77323	1.21	Down	0.0118635	0.103417	Stk3	65189	Serine/threonine kinase 3 (STE20 homolog, yeast)
7.99794	6.61929	1.21	Down	0.0151375	0.121389	100359837	100359837	hypothetical protein LOC100359837
7.99794	6.61929	1.21	Down	0.0151375	0.121389	Slc35a3	310808	Solute carrier family 35 (UDP-N-acetylglucosamine (UDP-GlcNAc) transporter), member A3
8.04226	6.66327	1.21	Down	0.0154216	0.122122	Rsu1	680419	Ras suppressor protein 1
7.55485	6.24544	1.21	Down	0.0175784	0.1331	Chchd8	499214	Coiled-coil-helix-coiled-coil-helix domain containing 8
7.08959	5.84961	1.21	Down	0.0202245	0.147364	Pcdhb6	291653	Protocadherin beta 6
6.64649	5.47576	1.21	Down	0.0235024	0.162448	RGD1308234	309150	Hypothetical LOC309150
6.60218	5.45377	1.21	Down	0.0258781	0.172426	Inhbb	25196	Inhibin beta-B
5.87107	4.83802	1.21	Down	0.0334568	0.203619	Eif4e2	363275	Eukaryotic translation initiation factor 4E member 2
5.58305	4.59612	1.21	Down	0.0371728	0.217419	Cyp4f17	500801	Cytochrome P450, family 4, subfamily f, polypeptide 17
5.84891	4.83802	1.21	Down	0.0372473	0.21768	Tcfcp2l1	304741	Transcription factor CP2-like 1
5.76029	4.77205	1.21	Down	0.0402434	0.228759	Gadd45a	25112	Growth arrest and DNA-damage-inducible, alpha
5.33935	4.3982	1.21	Down	0.0421801	0.235114	302812	302812	suppressor of hairy wing homolog 3 (Drosophila)
213.441	256.129	1.2	Up	0	0	Gfap	24387	Glial fibrillary acidic protein
74.9946	90.1851	1.2	Up	1.66533e-15	4.03899e-13	Lpin2	316737	Lipin 2
63.0087	75.759	1.2	Up	3.10085e-13	5.83495e-11	Pc	25104	Pyruvate carboxylase
54.8336	65.7311	1.2	Up	2.3193e-11	3.66853e-09	Gng7	58979	Guanine nucleotide binding protein (G protein), gamma 7
48.2757	57.7923	1.2	Up	4.86403e-10	6.2089e-08	Nr4a1	79240	Nuclear receptor subfamily 4, group A, member 1
33.9193	40.8153	1.2	Up	7.75686e-08	5.94094e-06	Nr4a3	58853	Nuclear receptor subfamily 4, group A, member 3
25.8327	31.1173	1.2	Up	2.39939e-06	0.000127741	Dnajc16	362652	DnaJ (Hsp40) homolog, subfamily C, member 16
25.6555	30.7874	1.2	Up	4.21112e-06	0.000210608	Rbm9	362950	RNA binding motif protein 9
18.5659	22.3429	1.2	Up	6.96933e-05	0.00211546	Pou3f1	192110	POU class 3 homeobox 1
18.5216	22.2769	1.2	Up	7.49991e-05	0.0022532	100361160	100361160	excision repair cross-complementing rodent repair deficiency, complementation group 2
15.863	19.0002	1.2	Up	0.000345512	0.00785608	RGD1310110	361032	Similar to 3632451O06Rik protein
15.1983	18.2525	1.2	Up	0.000375581	0.00835696	Thrsp	25357	Thyroid hormone responsive
14.5337	17.3729	1.2	Up	0.000711087	0.0134624	Psmd14	311078	Proteasome (prosome, macropain) 26S subunit, non-ATPase, 14
12.6062	15.1298	1.2	Up	0.00124933	0.0206074	Tmem161a	364535	Transmembrane protein 161A
12.3846	14.8439	1.2	Up	0.0015023	0.023353	Tmem101	303564	Transmembrane protein 101
11.299	13.6124	1.2	Up	0.0017974	0.0264022	Pitpnc1	498015	Phosphatidylinositol transfer protein, cytoplasmic 1
10.8116	13.0187	1.2	Up	0.00232599	0.0320934	Thex1	361159	Three prime histone mRNA exonuclease 1
10.8781	13.0627	1.2	Up	0.00263784	0.0353896	Gstm4	499689	Glutathione S-transferase mu 4
10.2799	12.3809	1.2	Up	0.00295201	0.0383551	Bin3	361065	Bridging integrator 3
10.723	12.8647	1.2	Up	0.00297741	0.0385245	100362623	100362623	hypothetical protein LOC100362623
10.5015	12.6008	1.2	Up	0.00326338	0.0412706	Ccnj	294053	Cyclin J
9.77034	11.6992	1.2	Up	0.00505221	0.0559795	RGD1566405	360467	Similar to RIKEN cDNA 1810036I24
9.21647	11.0835	1.2	Up	0.00525583	0.0575347	Usp49	316211	Ubiquitin specific peptidase 49
8.19734	9.82998	1.2	Up	0.00960308	0.0890846	100361360	100361360	hypothetical protein LOC100361360
8.21949	9.82998	1.2	Up	0.0106787	0.0959629	Prkg2	25523	Protein kinase, cGMP-dependent, type II
7.04528	8.46653	1.2	Up	0.0150794	0.121101	Spty2d1	500144	SPT2, Suppressor of Ty, domain containing 1 (S. cerevisiae)
6.46925	7.78481	1.2	Up	0.01893	0.140546	LOC100134871	100134871	Beta globin minor gene
5.95969	7.16907	1.2	Up	0.024574	0.166843	Skp2	294790	S-phase kinase-associated protein 2 (p45)
4.87409	5.8716	1.2	Up	0.0404104	0.22917	Dtx3l	498089	Deltex 3-like (Drosophila)
4.89625	5.8716	1.2	Up	0.0452977	0.245398	Sdpr	316384	Serum deprivation response
73.8647	61.5308	1.2	Down	9.34031e-13	1.65756e-10	Igf2	24483	Insulin-like growth factor 2
25.6998	21.3313	1.2	Down	1.77958e-05	0.00071144	Hapln1	29331	Hyaluronan and proteoglycan link protein 1
24.6142	20.5396	1.2	Down	4.41964e-05	0.00148418	Lmf2	315218	Lipase maturation factor 2
23.0412	19.1762	1.2	Down	6.15302e-05	0.00191595	Net1	307098	Neuroepithelial cell transforming 1
22.443	18.6923	1.2	Down	8.17995e-05	0.00241511	Ppp2r1b	315648	Protein phosphatase 2 (formerly 2A), regulatory subunit A (PR 65), beta isoform
20.0281	16.7571	1.2	Down	0.000280577	0.006657	RGD1564664	499839	Similar to LOC387763 protein
18.8982	15.7895	1.2	Down	0.000377628	0.0083684	Prkra	311130	Protein kinase, interferon inducible double stranded RNA dependent activator
17.6132	14.646	1.2	Down	0.000433156	0.00928775	Moxd1	294119	Monooxygenase, DBH-like 1
17.4803	14.536	1.2	Down	0.000456635	0.00963037	Tmem87a	366170	Transmembrane protein 87A
17.6354	14.734	1.2	Down	0.000592599	0.0117473	Spint2	292770	Serine peptidase inhibitor, Kunitz type, 2
15.3977	12.8208	1.2	Down	0.00108441	0.0183351	Ftsj3	303608	FtsJ homolog 3 (E. coli)
16.0624	13.4365	1.2	Down	0.00112801	0.0189256	Cbx5	300266	Chromobox homolog 5 (HP1 alpha homolog, Drosophila)
15.6857	13.1066	1.2	Down	0.00120576	0.0200147	RGD1560818	499112	Similar to hypothetical protein FLJ38944
14.0684	11.7432	1.2	Down	0.00205072	0.0291557	RGD1309888	365215	Similar to RIKEN cDNA 1500002O20
12.4511	10.3358	1.2	Down	0.00283594	0.0371789	Sts	24800	Steroid sulfatase
12.7613	10.6656	1.2	Down	0.00354143	0.043847	Phf10	292404	PHD finger protein 10
11.7643	9.78599	1.2	Down	0.00409762	0.0483844	100362392	100362392	probable 2-oxoglutarate dehydrogenase E1 component DHKTD1, mitochondrial-like
10.6344	8.84038	1.2	Down	0.00617475	0.0646128	Ccdc130	304656	Coiled-coil domain containing 130
9.5931	7.98273	1.2	Down	0.00966984	0.0893999	Snx33	315696	Sorting nexin 33
9.57095	7.98273	1.2	Down	0.0106682	0.0959477	Nup160	311182	Nucleoporin 160
9.88112	8.26862	1.2	Down	0.0107896	0.0965425	Sh2d1a	501502	SH2 domain protein 1A
9.72603	8.13667	1.2	Down	0.01131	0.0998502	501092	501092	hypothetical LOC501092
9.46017	7.89477	1.2	Down	0.0113716	0.1002	Mdga2	314180	MAM domain containing glycosylphosphatidylinositol anchor 2
9.39371	7.85079	1.2	Down	0.0123262	0.10637	Tsta3	300036	Tissue specific transplantation antigen P35B
9.21647	7.69685	1.2	Down	0.012814	0.108581	Esco1	680014	Establishment of cohesion 1 homolog 1 (S. cerevisiae)
8.48535	7.0811	1.2	Down	0.0165122	0.127405	100363462	100363462	zinc finger protein 107-like
8.04226	6.72925	1.2	Down	0.021386	0.153104	Snapc3	362537	Small nuclear RNA activating complex, polypeptide 3
6.82373	5.67368	1.2	Down	0.0284272	0.183818	Sema4b	293042	Sema domain, immunoglobulin domain (Ig), transmembrane domain (TM) and short cytoplasmic domain, (semaphorin) 4B
6.49141	5.38779	1.2	Down	0.0310133	0.193582	Creb3l2	362339	CAMP responsive element binding protein 3-like 2
6.77942	5.65169	1.2	Down	0.0312018	0.194425	Thbd	83580	Thrombomodulin
6.60218	5.49775	1.2	Down	0.0324624	0.199715	LOC499407	499407	LRRGT00097
6.42494	5.34381	1.2	Down	0.0337691	0.204737	Car8	297814	Carbonic anhydrase 8
6.73511	5.6297	1.2	Down	0.0342207	0.206619	Trmu	362976	TRNA 5-methylaminomethyl-2-thiouridylate methyltransferase
6.35848	5.29983	1.2	Down	0.0367563	0.2162	Mitd1	363219	MIT, microtubule interacting and transport, domain containing 1
6.40279	5.34381	1.2	Down	0.0374138	0.218477	RGD1560046	499056	Similar to 3110052M02Rik protein
6.04831	5.03594	1.2	Down	0.0405358	0.229405	366403	366403	family with sequence similarity 29, member A
6.15908	5.14589	1.2	Down	0.042383	0.235827	Decr1	117543	2,4-dienoyl CoA reductase 1, mitochondrial
5.76029	4.79404	1.2	Down	0.0451309	0.245398	Rag1ap1	295245	Recombination activating gene 1 activating protein 1
120.745	144.239	1.19	Up	0	0	Pi4ka	64161	Phosphatidylinositol 4-kinase, catalytic, alpha
43.7782	51.9427	1.19	Up	1.90944e-08	1.73663e-06	B4galt2	313536	UDP-Gal:betaGlcNAc beta 1,4- galactosyltransferase, polypeptide 2
42.0501	50.0295	1.19	Up	2.14062e-08	1.92286e-06	Galnt9	304571	UDP-N-acetyl-alpha-D-galactosamine:polypeptide N-acetylgalactosaminyltransferase 9
38.2838	45.4994	1.19	Up	1.10259e-07	7.96934e-06	Casp9	58918	Caspase 9, apoptosis-related cysteine peptidase
32.2133	38.2423	1.19	Up	1.31632e-06	7.58118e-05	Stac2	363674	SH3 and cysteine rich domain 2
29.0009	34.6138	1.19	Up	2.14131e-06	0.000115694	Rbck1	60383	RanBP-type and C3HC4-type zinc finger containing 1
24.8357	29.5779	1.19	Up	1.494e-05	0.000616466	Abcb10	361439	ATP-binding cassette, sub-family B (MDR/TAP), member 10
23.1298	27.4228	1.19	Up	4.7772e-05	0.00157043	RGD1310348	360738	Similar to Ser/Thr-rich protein T10 in DGCR region
20.582	24.5859	1.19	Up	6.00996e-05	0.00188485	Slc8a1	29715	Solute carrier family 8 (sodium/calcium exchanger), member 1
21.0915	25.1137	1.19	Up	6.7456e-05	0.00206014	RGD1359378	300015	Mesenchymal stem cell protein DSCD75
18.2557	21.7931	1.19	Up	0.000166831	0.00437166	Zcchc8	288661	Zinc finger, CCHC domain containing 8
19.0533	22.6507	1.19	Up	0.000175674	0.0045585	MGC116202	688736	Hypothetical protein LOC688736
17.7461	21.1553	1.19	Up	0.000232095	0.00572396	RGD1562310	498188	Similar to hypothetical protein FLJ21415
17.9898	21.3753	1.19	Up	0.000279189	0.00663127	Gtl3	307642	Gene trap locus 3
14.0241	16.7571	1.19	Up	0.000907667	0.0160947	Uckl1	499956	Uridine-cytidine kinase 1-like 1
11.6314	13.7884	1.19	Up	0.00396177	0.047437	Rnf216	304294	Ring finger protein 216
11.2769	13.3925	1.19	Up	0.00412248	0.0485097	Bcs1l	301514	BCS1-like (yeast)
11.3655	13.4805	1.19	Up	0.00426978	0.0497356	Polr3c	310685	Polymerase (RNA) III (DNA directed) polypeptide C (62kD)
10.3021	12.293	1.19	Up	0.00479045	0.0538445	LOC305076	305076	Similar to hypothetical protein MGC29875; novel putative protein similar to YIL091C yeast hypothetical 84 kD protein from SGA
10.435	12.4249	1.19	Up	0.00506329	0.0560738	Akr1cl2	307091	Aldo-keto reductase family 1, member C-like 2
9.70388	11.5673	1.19	Up	0.00650803	0.0670398	B3galt5	288161	UDP-Gal:betaGlcNAc beta 1,3-galactosyltransferase, polypeptide 5
9.65957	11.4793	1.19	Up	0.00768692	0.0758202	Axl	308444	Axl receptor tyrosine kinase
9.17216	10.8855	1.19	Up	0.00998136	0.0915032	Zc3h8	311414	Zinc finger CCCH type containing 8
8.77337	10.4237	1.19	Up	0.0111889	0.0992004	RGD1311260	303211	Hypothetical LOC303211
8.04226	9.54409	1.19	Up	0.0158727	0.12463	Gpr27	65275	G protein-coupled receptor 27
7.48838	8.92835	1.19	Up	0.0166884	0.128401	RGD1309735	360776	Similar to CG14977-PA
7.42192	8.84038	1.19	Up	0.0178402	0.134729	688789	688789	hypothetical protein LOC688789
7.37761	8.77441	1.19	Up	0.0192494	0.142144	Parl	287979	Presenilin associated, rhomboid-like
7.08959	8.44454	1.19	Up	0.0205979	0.149026	Cdk2ap2	688405	CDK2-associated protein 2
6.77942	8.09269	1.19	Up	0.0218203	0.155233	Mrpl13	299938	Mitochondrial ribosomal protein L13
6.55787	7.8288	1.19	Up	0.0240286	0.164626	Tmem38b	362521	Transmembrane protein 38B
6.60218	7.87278	1.19	Up	0.0245011	0.166555	Lactb	300803	Lactamase, beta
6.51356	7.76282	1.19	Up	0.0259653	0.172901	Atp6v0e1	94170	ATPase, H+ transporting, lysosomal 9kDa, V0 subunit e1
5.84891	6.97115	1.19	Up	0.0347831	0.208848	Pgm2	289632	Phosphoglucomutase 2
5.98184	7.10309	1.19	Up	0.0368416	0.216409	Atg7	312647	ATG7 autophagy related 7 homolog (S. cerevisiae)
5.84891	6.94916	1.19	Up	0.0383362	0.222022	RGD1562626	287622	Similar to adaptor molecule SRCASM
5.51659	6.57531	1.19	Up	0.0403164	0.229054	Lmcd1	494021	LIM and cysteine-rich domains 1
5.69383	6.75124	1.19	Up	0.0435276	0.239667	Bbs9	315484	Bardet-Biedl syndrome 9
77.0993	64.5216	1.19	Down	1.08735e-12	1.91409e-10	Gstm7	81869	Glutathione S-transferase, mu 7
58.6664	49.2378	1.19	Down	9.74321e-10	1.16421e-07	Dpy19l1	315496	Dpy-19-like 1 (C. elegans)
33.4762	28.1705	1.19	Down	5.32801e-06	0.000255044	Arvcf	303798	Armadillo repeat gene deleted in velo-cardio-facial syndrome
31.1942	26.1693	1.19	Down	7.86931e-06	0.000356372	Usp36	303700	Ubiquitin specific peptidase 36
31.6816	26.6531	1.19	Down	9.23117e-06	0.000411511	Slc16a1	25027	Solute carrier family 16, member 1 (monocarboxylic acid transporter 1)
28.159	23.6623	1.19	Down	2.58463e-05	0.000957849	Cdc42ep4	303653	CDC42 effector protein (Rho GTPase binding) 4
23.8166	20.0118	1.19	Down	0.000108408	0.00305903	Zadh2	291403	Zinc binding alcohol dehydrogenase, domain containing 2
24.0825	20.2977	1.19	Down	0.000129984	0.00355105	Gabpa	363735	GA binding protein transcription factor, alpha subunit
21.3131	17.8787	1.19	Down	0.000219808	0.00546464	Dhrs1	290234	Dehydrogenase/reductase (SDR family) member 1
19.7401	16.5592	1.19	Down	0.000376486	0.00835838	Mrps18a	301249	Mitochondrial ribosomal protein S18A
18.6323	15.6136	1.19	Down	0.000511786	0.0105889	Eif1ad	293673	Eukaryotic translation initiation factor 1A domain containing
19.009	16.0094	1.19	Down	0.000640194	0.0124215	Smad1	25671	SMAD family member 1
17.9012	15.0418	1.19	Down	0.000792263	0.0145324	Gramd3	307288	GRAM domain containing 3
16.6827	14.0522	1.19	Down	0.00139473	0.0223034	Prr13	363004	Proline rich 13
16.727	14.0962	1.19	Down	0.00141514	0.0224652	Lrrc42	298309	Leucine rich repeat containing 42
16.4833	13.8763	1.19	Down	0.00143876	0.0227081	Fam118a	300120	Family with sequence similarity 118, member A
14.8217	12.4909	1.19	Down	0.00266586	0.0356997	Unc50	192356	Unc-50 homolog (C. elegans)
13.9798	11.7212	1.19	Down	0.00269285	0.0359288	Dfna5h	353316	Deafness, autosomal dominant 5 homolog (human)
13.5367	11.3693	1.19	Down	0.00344331	0.0429735	Ppapdc1b	680466	Phosphatidic acid phosphatase type 2 domain containing 1B
12.5397	10.5117	1.19	Down	0.00443982	0.0512765	RGD1303142	296346	Oxidative stress responsive gene
13.1157	11.0395	1.19	Down	0.00443613	0.0512765	Oscp1	362595	Organic solute carrier protein 1
11.587	9.69803	1.19	Down	0.00581746	0.0617925	Exosc4	300045	Exosome component 4
11.5206	9.72002	1.19	Down	0.00850473	0.0814574	Trim24	500084	Tripartite motif-containing 24
11.3212	9.54409	1.19	Down	0.0087847	0.0836616	Eif3e	299872	Eukaryotic translation initiation factor 3, subunit E
10.1913	8.53251	1.19	Down	0.00982067	0.0903733	Zfp418	292548	Zinc finger protein 418
10.0805	8.44454	1.19	Down	0.0104616	0.0945261	Ccnh	84389	Cyclin H
10.0805	8.44454	1.19	Down	0.0104616	0.0945261	Mccc2	361884	Methylcrotonoyl-Coenzyme A carboxylase 2 (beta)
10.4128	8.75242	1.19	Down	0.0106305	0.0956878	Otog	292918	Otogelin
10.2356	8.59848	1.19	Down	0.0110592	0.0984503	LOC690214	690214	Similar to peptide deformylase-like protein
10.5458	8.88436	1.19	Down	0.0111296	0.0988754	Frmpd1	313244	FERM and PDZ domain containing 1
9.83681	8.24662	1.19	Down	0.0117781	0.10292	Znf654	288354	Zinc finger protein 654
10.3021	8.68644	1.19	Down	0.0125189	0.106992	Xylb	316067	Xylulokinase homolog (H. influenzae)
9.88112	8.3126	1.19	Down	0.0132565	0.110672	Mterfd3	366856	MTERF domain containing 3
8.68475	7.27902	1.19	Down	0.0177986	0.134525	Fbln1	315191	Fibulin 1
8.99492	7.5649	1.19	Down	0.0179388	0.135327	Pigw	378774	Phosphatidylinositol glycan anchor biosynthesis, class W
8.95061	7.54291	1.19	Down	0.0195653	0.143844	RGD1310592	297823	Similar to RIKEN cDNA 2810013E07
8.19734	6.86119	1.19	Down	0.020383	0.147896	Nif3l1	301431	NIF3 NGG1 interacting factor 3-like 1 (S. pombe)
8.50751	7.16907	1.19	Down	0.0227962	0.159345	RGD1306568	302890	Similar to C530044N13Rik protein
8.55182	7.21305	1.19	Down	0.0231476	0.160808	Tmem143	308593	Transmembrane protein 143
8.39673	7.0811	1.19	Down	0.0243008	0.165555	RGD1565685	317344	Similar to RIKEN cDNA 1810030O07
8.17518	6.88318	1.19	Down	0.0249286	0.168622	Glb1l	301525	Galactosidase, beta 1-like
7.93148	6.66327	1.19	Down	0.0253562	0.170143	LOC690344	690344	Similar to Protein UNQ655/PRO1286 homolog precursor
7.66562	6.44336	1.19	Down	0.0284016	0.183743	Mrto4	298586	MRNA turnover 4 homolog (S. cerevisiae)
7.39976	6.20146	1.19	Down	0.0286316	0.184245	Zpf397os	364827	Zinc finger protein 397 opposite strand
7.39976	6.20146	1.19	Down	0.0286316	0.184245	Rrm2b	299976	Ribonucleotide reductase M2 B (TP53 inducible)
7.1339	6.00354	1.19	Down	0.0356852	0.212313	Rhbdf1	303008	Rhomboid 5 homolog 1 (Drosophila)
7.08959	5.98155	1.19	Down	0.038999	0.224966	Pard3	81918	Par-3 (partitioning defective 3) homolog (C. elegans)
6.77942	5.71766	1.19	Down	0.0430823	0.238317	Snapc1	314228	Small nuclear RNA activating complex, polypeptide 1
6.09262	5.10191	1.19	Down	0.0461049	0.247389	Tmtc4	290501	Transmembrane and tetratricopeptide repeat containing 4
5.95969	4.99196	1.19	Down	0.0488773	0.255242	LOC685908	685908	Similar to Discs large homolog 5 (Placenta and prostate DLG) (Discs large protein P-dlg)
84.632	100.191	1.18	Up	1.28786e-14	2.86851e-12	Nucks1	64709	Nuclear casein kinase and cyclin-dependent kinase substrate 1
37.1982	43.8061	1.18	Up	7.64549e-07	4.67467e-05	Arc	54323	Activity-regulated cytoskeleton-associated protein
34.451	40.8153	1.18	Up	7.79841e-07	4.74161e-05	Slc7a6	307811	Solute carrier family 7 (cationic amino acid transporter, y+ system), member 6
31.8367	37.5606	1.18	Up	3.70665e-06	0.00018816	Slc25a18	681896	Solute carrier family 25 (mitochondrial carrier), member 18
28.8458	34.152	1.18	Up	6.72398e-06	0.000308342	682571	682571	similar to spindlin
28.2697	33.3823	1.18	Up	1.16017e-05	0.000494612	Lgmn	63865	Legumain
23.6172	27.9506	1.18	Up	4.82681e-05	0.00158122	Uck1	311864	Uridine-cytidine kinase 1
21.0915	24.9158	1.18	Up	0.000146499	0.00395766	Dnmt1	84350	DNA (cytosine-5-)-methyltransferase 1
22.3101	26.2353	1.18	Up	0.000148364	0.00398829	Rims3	65025	Regulating synaptic membrane exocytosis 3
18.9647	22.4088	1.18	Up	0.000310988	0.00720621	Arrb1	25387	Arrestin, beta 1	clathrin binding	ubiquitin protein ligase binding	angiotensin receptor binding	follicle-stimulating hormone receptor binding	protein complex binding	phosphoprotein binding	nucleoside-triphosphatase regulator activity	acetyltransferase activity	transferase activity, transferring acyl groups other than amino-acyl groups	sequence-specific DNA binding	binding	DNA binding	transferase activity	catalytic activity	regulatory region nucleic acid binding	receptor binding	enzyme binding	transferase activity, transferring acyl groups	GTPase regulator activity	N-acetyltransferase activity	acyltransferase activity	enzyme regulator activity	protein binding	regulatory region DNA binding	N-acyltransferase activity	enzyme activator activity	transcription regulatory region DNA binding	lysine N-acetyltransferase activity	nucleic acid binding	Cellular Component:	chromatin	intracellular	membrane fraction	nucleus	cytoplasm	cytosol	plasma membrane	coated pit	cytoplasmic membrane-bounded vesicle	basolateral plasma membrane	pseudopodium
19.2748	22.7167	1.18	Up	0.000347707	0.00788956	Cyb5r1	304805	Cytochrome b5 reductase 1
19.2748	22.7167	1.18	Up	0.000347707	0.00788956	Fkbp5	361810	FK506 binding protein 5
17.724	20.8695	1.18	Up	0.000650296	0.0125941	Rasgef1c	360519	RasGEF domain family, member 1C
16.3504	19.2641	1.18	Up	0.00100911	0.0173713	Tmtc3	314785	Transmembrane and tetratricopeptide repeat containing 3
15.4199	18.2525	1.18	Up	0.0010109	0.0173885	Tmem129	305458	Transmembrane protein 129
12.1188	14.3381	1.18	Up	0.00366355	0.0448502	Qser1	311266	Glutamine and serine rich 1
12.6948	14.9539	1.18	Up	0.00381293	0.0461356	Zfp319	291849	Zinc finger protein 319
12.7834	15.0418	1.18	Up	0.00393676	0.0472302	Lfng	170905	LFNG O-fucosylpeptide 3-beta-N-acetylglucosaminyltransferase
11.72	13.8543	1.18	Up	0.00447955	0.0515716	Coq10b	301416	Coenzyme Q10 homolog B (S. cerevisiae)
12.1852	14.3381	1.18	Up	0.00487605	0.0544979	Ufm1	365797	Ubiquitin-fold modifier 1
11.144	13.1946	1.18	Up	0.00512148	0.0564014	Celsr1	300128	Cadherin, EGF LAG seven-pass G-type receptor 1 (flamingo homolog, Drosophila)
11.5206	13.5684	1.18	Up	0.00590045	0.0624058	680288	680288	similar to NADH-ubiquinone oxidoreductase B9 subunit (Complex I-B9) (CI-B9)
11.3212	13.3046	1.18	Up	0.00711363	0.071622	Rufy1	360521	RUN and FYVE domain containing 1
10.4128	12.315	1.18	Up	0.00721061	0.0723979	619380	619380	A-type potassium channel modulatory protein 2
10.2134	12.095	1.18	Up	0.00729946	0.0730188	Trpm2	294329	Transient receptor potential cation channel, subfamily M, member 2
10.5679	12.4689	1.18	Up	0.00764809	0.0755738	100362944	100362944	methyltransferase like 9-like
10.6565	12.5569	1.18	Up	0.00790456	0.0772686	Lipe	25330	Lipase, hormone sensitive
9.90327	11.6772	1.18	Up	0.0101231	0.0923777	501203	501203	similar to Myosin regulatory light chain 2-A, smooth muscle isoform (Myosin RLC-A)
9.03923	10.6876	1.18	Up	0.0124409	0.106536	Rpp25	315705	Ribonuclease P 25 subunit (human)
9.61526	11.3034	1.18	Up	0.0129358	0.1094	Phlda3	363989	Pleckstrin homology-like domain, family A, member 3
8.99492	10.5997	1.18	Up	0.0146329	0.118687	Pigh	362756	Phosphatidylinositol glycan anchor biosynthesis, class H
8.35242	9.85197	1.18	Up	0.0179419	0.135327	Kctd20	294307	Potassium channel tetramerisation domain containing 20
7.46622	8.84038	1.18	Up	0.0219227	0.155556	Ing3	312154	Inhibitor of growth family, member 3
7.59915	8.97233	1.18	Up	0.0231079	0.160786	RGD1562747	292328	Similar to RIKEN cDNA 1110012L19
7.70993	9.08228	1.18	Up	0.0241155	0.164831	Hspa12b	311427	Heat shock protein 12B
6.77942	7.98273	1.18	Up	0.0349383	0.20963	Pric285	296474	Peroxisomal proliferator-activated receptor A interacting complex 285
5.78245	6.8392	1.18	Up	0.0451596	0.245398	Obscn	338458	Obscurin, cytoskeletal calmodulin and titin-interacting RhoGEF
5.82676	6.88318	1.18	Up	0.0459819	0.24685	Lrrc56	365389	Leucine rich repeat containing 56
6.07046	7.14708	1.18	Up	0.0461284	0.247441	Exosc6	307850	Exosome component 6
5.84891	6.90517	1.18	Up	0.0463946	0.248272	Psmg1	288236	Proteasome (prosome, macropain) assembly chaperone 1
5.64952	6.68526	1.18	Up	0.0470278	0.250249	Sptbn5	296090	Spectrin, beta, non-erythrocytic 5
5.89322	6.94916	1.18	Up	0.047223	0.250905	Chml	689102	Choroideremia-like (Rab escort protein 2)
5.69383	6.72925	1.18	Up	0.0478908	0.251833	Gpatch4	295228	G patch domain containing 4
80.0459	67.9962	1.18	Down	2.56043e-11	3.96376e-09	Fbxo34	305830	F-box protein 34
61.613	52.1407	1.18	Down	2.20963e-09	2.47343e-07	Slc7a5	50719	Solute carrier family 7 (cationic amino acid transporter, y+ system), member 5
54.1911	45.9392	1.18	Down	2.79175e-08	2.46713e-06	Narf	360681	Nuclear prelamin A recognition factor
39.7239	33.5363	1.18	Down	1.12171e-06	6.54672e-05	Plekhg3	314249	Pleckstrin homology domain containing, family G (with RhoGef domain) member 3
35.1599	29.8858	1.18	Down	1.06137e-05	0.000458762	Tmcc3	314751	Transmembrane and coiled-coil domain family 3
32.745	27.8626	1.18	Down	2.40243e-05	0.000904143	Car2	54231	Carbonic anhydrase II
30.7954	26.1033	1.18	Down	2.79669e-05	0.00101914	MGC94192	360550	Similar to PHD zinc finger containing protein JUNE1
29.7984	25.2017	1.18	Down	2.98513e-05	0.00107524	RGD1311849	313346	Similar to mKIAA1797 protein
28.7793	24.322	1.18	Down	3.79404e-05	0.00130214	100360432	100360432	RNA-binding region containing protein 2-like
28.4913	24.0801	1.18	Down	4.17545e-05	0.00141745	Ryr3	170546	Ryanodine receptor 3
28.026	23.6623	1.18	Down	4.35094e-05	0.00147244	Clmn	299285	Calmin
28.026	23.6843	1.18	Down	4.77217e-05	0.00157043	Aup1	680423	Ancient ubiquitous protein 1
28.0482	23.7283	1.18	Down	5.26695e-05	0.00169818	Rqcd1	301513	Rcd1 (required for cell differentiation) homolog 1 (S. pombe)
28.7793	24.432	1.18	Down	5.97576e-05	0.00187682	Fam70a	313453	Family with sequence similarity 70, member A
23.7944	20.0998	1.18	Down	0.00017268	0.00450732	Pisd	681361	Phosphatidylserine decarboxylase
23.6837	20.1438	1.18	Down	0.000316754	0.00732426	Mrpl43	309440	Mitochondrial ribosomal protein L43
20.9364	17.6808	1.18	Down	0.000417771	0.00901096	Slc16a11	287450	Solute carrier family 16 (monocarboxylic acid transporters), member 11
19.6515	16.6252	1.18	Down	0.000714232	0.0134813	RGD1309313	309454	Similar to RIKEN cDNA 4930538D17
16.7492	14.2062	1.18	Down	0.00208188	0.0294495	Slc9a3r1	59114	Solute carrier family 9 (sodium/hydrogen exchanger), member 3 regulator 1
16.151	13.6564	1.18	Down	0.00208841	0.0294862	LOC499900	499900	Similar to Zinc finger protein 133
15.8408	13.4585	1.18	Down	0.00303512	0.0390628	RGD1565344	308654	Similar to zinc finger, matrin type 1
13.8469	11.6992	1.18	Down	0.00421157	0.0492394	RGD1308116	310376	Similar to hypothetical protein MGC42105
14.4007	12.249	1.18	Down	0.00499754	0.0554864	Nudt19	308518	Nudix (nucleoside diphosphate linked moiety X)-type motif 19
13.2708	11.2154	1.18	Down	0.00514825	0.0566126	Frmd5	311362	FERM domain containing 5
13.8912	11.7872	1.18	Down	0.00516792	0.0568003	Igf1r	25718	Insulin-like growth factor 1 receptor
13.8247	11.7432	1.18	Down	0.00556373	0.05979	Supt7l	313905	Suppressor of Ty 7 (S. cerevisiae)-like
12.8942	10.9075	1.18	Down	0.00609537	0.0639355	Piga	363464	Phosphatidylinositol glycan anchor biosynthesis, class A
13.8247	11.7652	1.18	Down	0.00610781	0.0640352	Phf5a	192246	PHD finger protein 5A
12.5176	10.5777	1.18	Down	0.00655361	0.0673821	Tle1	362533	Transducin-like enhancer of split 1 (E(sp1) homolog, Drosophila)
11.8529	10.0059	1.18	Down	0.0077964	0.0765886	Ap4m1	304344	Adaptor-related protein complex 4, mu 1 subunit
10.7673	9.12626	1.18	Down	0.0132115	0.110618	Map3k14	360640	Mitogen-activated protein kinase kinase kinase 14
10.9667	9.32418	1.18	Down	0.0140576	0.11548	Anxa3	25291	Annexin A3
9.65957	8.18065	1.18	Down	0.0183628	0.13779	Psmb3	29676	Proteasome (prosome, macropain) subunit, beta type 3
9.48233	8.02671	1.18	Down	0.0191335	0.141551	Abca8a	303638	ATP-binding cassette, sub-family A (ABC1), member 8a
9.19431	7.76282	1.18	Down	0.0192151	0.141986	Ncapd2	362438	Non-SMC condensin I complex, subunit D2
9.32724	7.89477	1.18	Down	0.020082	0.146783	Mafb	54264	V-maf musculoaponeurotic fibrosarcoma oncogene homolog B (avian)
9.65957	8.20264	1.18	Down	0.0202502	0.147439	Hist1h2bh	306945	Histone cluster 1, H2bh
8.79552	7.43296	1.18	Down	0.0227226	0.159022	501516	501516	similar to RIKEN cDNA C330016H24
9.06138	7.69685	1.18	Down	0.0247729	0.167776	Nasp	298441	Nuclear autoantigenic sperm protein (histone-binding)
8.9063	7.5649	1.18	Down	0.0260139	0.173014	Bach1	304127	BTB and CNC homology 1, basic leucine zipper transcription factor 1
8.35242	7.05911	1.18	Down	0.0264968	0.175403	Dbr1	681234	Debranching enzyme homolog 1 (S. cerevisiae)
8.66259	7.36698	1.18	Down	0.0293004	0.186244	Hadh	113965	Hydroxyacyl-Coenzyme A dehydrogenase
8.10872	6.86119	1.18	Down	0.0298841	0.188693	Clec14a	314148	C-type lectin domain family 14, member a
8.06441	6.86119	1.18	Down	0.0359479	0.213342	Dpysl3	25418	Dihydropyrimidinase-like 3
7.90932	6.72925	1.18	Down	0.0377785	0.21991	Nudcd2	287199	NudC domain containing 2
7.59915	6.46535	1.18	Down	0.0417391	0.234211	RGD1310794	296840	Similar to RIKEN cDNA C030048B08
7.35545	6.24544	1.18	Down	0.0426523	0.236839	rCG_44068	364706	Forkhead box C1
7.08959	6.00354	1.18	Down	0.0432305	0.238938	686736	686736	similar to H3 histone, family 3B
6.86804	5.80562	1.18	Down	0.0444336	0.243258	Nr4a2	54278	Nuclear receptor subfamily 4, group A, member 2
6.75727	5.71766	1.18	Down	0.0474332	0.250905	100360019	100360019	hypothetical protein LOC100360019
7.1339	6.06952	1.18	Down	0.0485186	0.254136	Afap1	140935	Actin filament associated protein 1
6.53572	5.51974	1.18	Down	0.0487474	0.254803	Txn1	116484	Thioredoxin 1
6.55787	5.54173	1.18	Down	0.049125	0.255658	Alkbh8	366783	AlkB, alkylation repair homolog 8 (E. coli)
217.828	255.096	1.17	Up	0	0	RGD1304884	307907	Similar to RIKEN cDNA 6430548M08
239.34	280.451	1.17	Up	0	0	Ina	24503	Internexin neuronal intermediate filament protein, alpha
82.483	96.4085	1.17	Up	2.36433e-12	4.09592e-10	Sorl1	300652	Sortilin-related receptor, LDLR class A repeats-containing
71.1839	83.6318	1.17	Up	1.61648e-11	2.63318e-09	RGD1309220	316328	Similar to RIKEN cDNA 4632411B12
72.6462	85.0612	1.17	Up	2.78998e-11	4.25872e-09	Fam171a1	680259	Family with sequence similarity 171, member A1
51.4438	60.3653	1.17	Up	1.3339e-08	1.26593e-06	Pbx1	304947	Pre-B-cell leukemia homeobox 1
52.2857	61.025	1.17	Up	3.23037e-08	2.77415e-06	LOC362665	362665	Similar to KIAA0833 protein
53.2606	62.0586	1.17	Up	3.45021e-08	2.90777e-06	Ier5	498256	Immediate early response 5
44.5315	52.2946	1.17	Up	1.07978e-07	7.85647e-06	Tceal3	501628	Transcription elongation factor A (SII)-like 3
36.024	42.0908	1.17	Up	3.79481e-06	0.000191743	Rab3c	171058	RAB3C, member RAS oncogene family
29.5326	34.5699	1.17	Up	2.26802e-05	0.000863984	B4galt3	494342	UDP-Gal:betaGlcNAc beta 1,4-galactosyltransferase, polypeptide 3
24.7471	29.0501	1.17	Up	7.7929e-05	0.00231749	Xkr4	297801	XK, Kell blood group complex subunit-related family, member 4
24.3705	28.5223	1.17	Up	0.000120903	0.00334484	Nfyc	25337	Nuclear transcription factor-Y gamma
25.6998	29.9517	1.17	Up	0.000124006	0.00341338	Ndufb8	293991	NADH dehydrogenase (ubiquinone) 1 beta subcomplex 8
21.446	25.1357	1.17	Up	0.000272129	0.00649893	Cep350	246304	Centrosomal protein 350kDa
20.2718	23.8163	1.17	Up	0.00032468	0.00747925	Pvrl1	192183	Poliovirus receptor-related 1
21.6011	25.2237	1.17	Up	0.000364015	0.00818303	Zc3h18	292067	Zinc finger CCCH-type containing 18
19.0311	22.2989	1.17	Up	0.000619621	0.012141	Wdr19	305349	WD repeat domain 19
18.8096	22.013	1.17	Up	0.000734798	0.0137204	Bicd1	362466	Bicaudal D homolog 1 (Drosophila)
18.9647	22.1449	1.17	Up	0.000837483	0.0151613	Commd9	295956	COMM domain containing 9
18.721	21.8371	1.17	Up	0.000984696	0.0170722	Tmem160	292654	Transmembrane protein 160
18.4772	21.5732	1.17	Up	0.000986968	0.0170845	Mapk8	116554	Mitogen-activated protein kinase 8
17.8791	20.8914	1.17	Up	0.00112271	0.0188947	Pdik1l	313609	PDLIM1 interacting kinase 1 like
16.4168	19.2861	1.17	Up	0.00122191	0.0202366	RGD1563669	497914	Similar to Mediator of RNA polymerase II transcription, subunit 9 homolog
17.9677	20.9574	1.17	Up	0.00125153	0.0206074	Vps28	300052	Vacuolar protein sorting 28 homolog (S. cerevisiae)
17.4581	20.3857	1.17	Up	0.0013526	0.0218055	100361928	100361928	transmembrane protein 198
[truncated: 2,124 more rows]
[truncated: 360 more columns]

## Sheet: Sheet1
		gene		Fold change	adjusted p-value
		Ido2	Indoleamine 2,3-dioxygenase 2	-21.16	0.000113428
		Kmo	Kynurenine 3-monooxygenase (kynurenine 3-hydroxylase)	-15.11	0.00330893
